# Supplementary material for: Reanalysis of Trio Whole-Genome Sequencing Data Doubles the Yield in Autism Spectrum Disorder: De Novo Variants Present in Half
Source: Int J Mol Sci. 2024 Jan 18;25(2):1192. doi: 10.3390/ijms25021192 (PMC10816071; doi:10.3390/ijms25021192)
Supplement: Supplementary file 1 [file ijms-25-01192-s001.zip]

Archive with 1 entries (1 files):
- ijms-2816629-supplementary.xlsx
