# Supplementary material for: Reanalysis of Trio Whole-Genome Sequencing Data Doubles the Yield in Autism Spectrum Disorder: De Novo Variants Present in Half
Source: Int J Mol Sci. 2024 Jan 18;25(2):1192. doi: 10.3390/ijms25021192 (PMC10816071; doi:10.3390/ijms25021192)
Supplement: Supplementary file 1 [file ijms-25-01192-s001.zip › ijms-2816629-supplementary.xlsx]

## Sheet: Table S1
Supplemental Table 1: De Novo Variants Identified in Our 50 Autism Participants
Patient	Type	De Novo Variants	Qualifying? (real, rare [>1/10,000], conserved)1	In report?	Brief literature review	Hyperlink/References	Attachment (Almeida, 2017)3	Score
1	AD	EHMT1 c.1442A>C, p.Glu481Ala, chr9:137,757,952, heterozygous	real, 0% in databases, conserved, coding.	"Uncertain" reported	SFARI provides that, "This gene was identified as an ASD candidate gene following the identification of a balanced chromosomal abnormality (BCA) leading to gene disruption in an ASD case (Talkowski et al., 2012); this BCA-disrupted gene was also individually implicated by case-control CNV burden or by a minimum of 3 CNVs in neuodevelopmental disorder (NDD) cases with none in controls in a follow-…	https://gene.sfari.org/database/human-gene/EHMT1	1, 3, 4, 10, 19, 20, 21	A1
1	NR	GTF2A1, c.668C>T, p.Pro223Leu, chr14:81,192,784, heterozygous	very rare 0%, coding, high cons, transcription factor, no dx known	Uncertain significance; reported	General transcription factor for accurate initiation of trascription.	https://www.omim.org/entry/600520?search=GTF2A1&highlight=gtf2a1	#10	B1
2
3	NR	PGAM5 c.3G>A, p.Met1?, chr12:132,710,879, heterozygous	true, well conserved, not seen before	"Likely negative" not mentioned in report	PGAM5, by anchoring the Keap1-Nrf2 complex to outer membrane of mitochondria, may facilitate coordination between mitochondrial function and regulation of Nrf2-dependent anti-oxidant gene expression (PMID: 18387606). A recent study reported the ability of sulforaphane to improve social interaction and verbal communication, reversing abnormal behavior in young men with autism spectrum disorder (PM…	https://doi.org/10.1016/j.yexcr.2008.02.014		A3
	NR	FSTL3 c.760G>A, p.Glu254Lys, chr19:681,676, heterozygous	0%, not conserved in all mammals, true	"Likely negative" not mentioned in report	A FSTL3 missense mutation was reported in a female patient with autism and was categorized a ASD gene paralogue or a variant with functional roles of influence over ASD but without a conclusive or definable causal mutation (PMID: 25574603)	doi:10.3390/ijms16011312		B1
4	AD	COL4A1 c.4028C>T, p.Pro1343Leu, chr13:110,164,984, heterozygous	True, coding, 3 in 100,000, conserved	Negative; not in report	One researcher, Karina Griesi, generated a list of differentially expressed genes from ASD and control iPS cells. COL4A1 was included in one of ther gene sets (PMID: 25385366). In addition, one study from Neurology Journal describes Patient 8 with developmental delay, moderate cognitive impairment, autism, and normal neurologic examination. This patient with a de novo p.G601S variant (PMID: 30413…	Neurologic phenotypes associated with COL4A1/ 2 mutations: Expanding the spectrum of disease - PubMed (nih.gov)	14, 10	A3
	NR	LAMB4 c.22T>C, p.Phe8Leu, chr7:108,123,143, heterozygous	poor conservation, rare, real	Negative; not in report	Despite being given the lower confidence, LAMB4 was still found to be alongside 524 other genes to be ASD candidates (Karakahya, 2020). Varicarta provides a stopgain de novo variant with a 39 CADD score.	https://www.proquest.com/openview/64b85373851faad4f5273488eb3a72cb/1?pq-origsite=gscholar&cbl=2026366&diss=y	#10	A3
5	NR	TRPM2 c.2597A>T, p.Asp866Val, chr21:44,405,200, heterozygous	true, coding, 0%, conserved	Negative; not in report	Study of a Japanese ASD cohort to associate TRPM2 SNP with ASD: “Of 14 SNPs examined, one SNP (rs933151) displayed a significant p-value (OR = 0.1798, 95% CI = 0.039, 0.83; Fisher’s exact test; p = 0.0196). The present research data suggest that rs93315, identified as a risk factor for bipolar disorder, is a possible association factor for ASD.” Varicarta provides 4 different de novo variants wit…	https://www.mdpi.com/2079-9721/8/1/4	#1	A3
6
7	CNV	Del with 5 SFARI genes (FAN1, TRPM1, ARHGAP11B, OTUD7A, CHRNA7)	real, 0%, conservation N/A	Positive, on report	OTUD7A is currently a Strong Candidate on SFARI since, "OTUD7A resides within the locus for 15q13.3 microdeletion syndrome (OMIM 612001). A recurrent 680 kb deletion affecting OTUD7A and CHRNA7 was identified in ten individuals from four unrelated families presenting with neurodevelopmental phenotypes including developmental delay, intellectual disability, and seizures (Shinawi et al., 2009). Two…	Gene: OTUD7A - (sfari.org)	TRPM1: 3, 19, 21; FAN1: 1, 3; ARHGAP11B: 3; OTUD7A: 1, 3; CHRNA7: 3, 5, 19, 21	A2
8	NR	MTMR4 c.994G>A, p.Val332Met, chr17:58,506,782, heterozygous	coding, rare (0.000007963), conserved, real	Likely negative; not in report	Disrupted phosphatidylinositol signaling was reported in autism (PMID: 14627686). This includes involvement with other genes INPP1, PIK3CG, and TSC2. [it is one the only genes that is blue across the board in MCDs tab]. MTMR4 has one missense de novo variant on Varicarta with a 35 CADD score.	Serajee FJ, Nabi R, Zhong H, AH. MH. Association of INPP1, PIK3CG, and TSC2 gene variants with autistic disorder: implications for phosphatidylinositol signalling in autism. J Med Genet 2003; 11: e119.	4, 10	A3, consider submitting to SFARI
9	CNV	Del with UBE3A (15q11.2q12x1(24,937,044-25,729,229), 792.18kb, Exonic (Deletion))	rare (0), real, N/A for conservation	Positive biochemical diagnosis	"Studies have found genetic association and rare variations in the UBE3A gene that are associated with autism. Association was found in families of the Collaborative Linkage Study of Autism (Nurmi et al., 2001), and rare variants were found in cases of European ancestry" [SFARI "Relevance to Autism" description]	https://gene.sfari.org/database/human-gene/UBE3A	3, 10, 19, 20, 21	A2
10
11	NR	ZFTA/C11orf95 c.1058_1062delAGAGC, de novo 5-base pair deletion with frameshift	rare (0), real, N/A for conservation	not in report	Literature remains sparse for this gene.			B2
11	NR	ZNF337 p.Arg92Gln, c.275G>A, chr20:25,677,013	Too common. More than 1% of people have it. Not conserved.	Likely negative; not reported	ZNF337 has been previously associated with cortical malformations (PMID: 32216069). It is also noted that its function as a protein remains to be determined, but known association with pathway activated by herpes simplex virus 1 (HSV-1) infections may link it to HSV-1 related neurodegenerative disease. Various neurodevelopmental disabilities and the subsequent long-term neurological sequelae into…	Zhang, Z., Gao, K., Liu, Q., Zhou, J., Li, X., Lang, N., ... & Wu, Y. (2020). Somatic variants in new candidate genes identified in focal cortical dysplasia type II. Epilepsia, 61(4), 667-678. ; Qiao, H., Guo, M., Shang, J., Zhao, W., Wang, Z., Liu, N., ... & Chen, P. (2020). Herpes simplex virus type 1 infection leads to neurodevelopmental disorder-associated neuropathological changes. PLoS Path…		B1
11	NR	USP20 c.2140C>T, p.Arg714Cys, chr9:129,875,401, heterozygous	rare (0.0007%), conserved (PP 0.935), real		Deubiquitinase ubiquitin-specific protease 20 (USP20) plays an important role in regulating multiple cellular processes. USP20 mitigates ischemic stroke in mice by suppressing neuroinflammation and neuron death via regulating PTEN signal (PMID: 34953448) "USP20 over-expression dramatically restrained microglial activation, inflammatory response and neuronal death in mice with ischemic stroke. Mor…	Pan, R., Xie, Y., Fang, W., Liu, Y., & Zhang, Y. (2022). USP20 mitigates ischemic stroke in mice by suppressing neuroinflammation and neuron death via regulating PTEN signal. International Immunopharmacology, 103, 107840. ; Zheng, Y., Prince, N., van Hattem, C., Garssen, J., Pardo, P. P., & Kraneveld, A. D. (2023). The interaction between intestinal bacterial metabolites and phosphatase and tensi…	1, 10	A3
12	NR	SLC41A2 c.736-1G>A, chr12:104,889,178, Splicing - Acceptor (N/A), heterozygous	Splice indicators high, coding, real, 0%, conserved	Likely negative; not in report	When genes enriched in schizophrenia patient-derived iPSC neurons, SLC41A2 and 6 other genes were statistically noted to be expressed in higher levels in schizophrenia and bipolar neurons than in controls (PMID: 25116795). Proper magnesium is important for proper neural development and efficacy of supplementation for autism patients was seen for decades (PMID: 345827; Barthelmy et al., 1981; Mart…	https://doi.org/10.1038/tp.2014.12 ; Rimland B, Callaway E, Dreyfus P: The effect of high doses of vitamin B6 on autistic children, a double-blind controlled cross-over study. Am J Psychiatry 1978;135:472-475. ; Barthelmy C, Garreau B, Leddet 1, Ernouf D, Muh JP, Lelord G: Behavioral and biological effects of oral magnesium, vitamin B6, a combined magnesium-B6 administration in autistic children.…	#10	A3
13
14
15	AD	KCNB1 c.934C>T, p.Arg312Cys, chr20:49,374,626, heterozygous	0%, well conserved through vertabrates, real	Positive, on report	SFARI provides that, "Mutations in the KCNB1 gene are associated with epileptic encephalopathy-26 (EIEE26; OMIM 616056). de Kovel et al., 2017 examined the clinical spectrum associated with KCNB1 variation in a cohort of 26 patients. Developmental delay was reported in all patients, with intractable epilepsy (84%) and features of epileptic encephalopathy on EEG (95%) also frequently observed; ASD…	https://gene.sfari.org/database/human-gene/KCNB1	4, 11	A1
16	NR	PRAMEF27 c.46G>A, p.Gly16Arg, chr1:13,053,614, heterozygous	not conserved	not in report	Mentioned to be one the Topological Associated Domian genes associated with promoting/enhancing TNFRSF1B, which that study associated with astrocytic PA response (APAR) mechanisms to mitigate lipotoxicity. Issues with this pathway cause loss or change in astrocyte functionality and may contribute to progression of neurodegenerative diseases. "PA, a long-chain saturated fatty acid, that can trigge…	Rojas-Rodríguez, F., Pinzón, A., Fuenmayor, D., Barbosa, T., Jimenez, D. V., Martin, C., ... & Gonzalez, J. (2022). Multi-Omic Epigenetic-Based Model Reveals Key Molecular Mechanisms Associated with Palmitic Acid Lipotoxicity in Human Astrocyte. In Neurotoxicity-New Advances. IntechOpen.		B1
17	NR	GRIK1 .2338G>A, p.Gly780Arg, chr21:29,581,642, heterozygous	real, rare (0.000003977), conserved through all vertabrates, coding	Negative; not in report	"These receptors are liable for a typical synaptic function that facilitates excitatory neurotransmission (PMID: 24939910). In the case of rs363598 SNP, T/C is the alternative form of alleles on the forward (plus) strand and C allele was found to be associated with ASD, attention deficit-hyperactivity disorder, major depressive disorder, bipolar disorder and schizophrenia (PMID: 23453885)… The rs…	https://doi.org/10.1016/j.mgene.2020.100733	1, 10	A3
17	AR	SGPL1 c.91A>G, p.Asn31Asp, chr10:70,844,536, heterozygous	real, conserved, rare (0), carrier	Negative; not in report			#10
18
19
20
21	NR	OCM c.112_113delAA, p.Lys38fs, chr7:5,882,542, exonic, frameshift, heterozygous	frameshift, true, 0%,	Negative; not in report	Oncomodulin, the mammalian beta parvalbumin (PV), is an oncodevelopmental protein found in early embryonic cells, in the placenta, and in tumors; parvalbumin is synthesized at highest levels in muscle fibers of the IIB type and in most GABAergic cells of the brain (PMID: 1559707). High PV-expressing cells include a subset of mostly GABAergic neurons (Pvalb). "Pvalb neurons are in the spotlight wi…	10.1101/cshperspect.a035543		A3
22	NR	MUS81 c.3G>A, p.Met1?, chr11:65,857,426	poor conservation, rare, real	Negative; not in report	Duan et al., used integrated transcriptome analyses in mouse models of autism to reveal key target genes. MUS81 was noted to interact with UBC, which encodes a ubiquitin C and participates in neuronal development and maintenance PMID: 31743624). UBC is associated with impaired cognition, lewy body disease, and bipolar disorder. Otherwise, the literature is not supportive of this gene's potential …	https://onlinelibrary.wiley.com/doi/abs/10.1002/aur.2240		B1
23
24
25	NR	ANKFN1 c.906T>G, p.Tyr302*, chr17:56,374,710, heterozygous	stopgain, rare (0.00001315), real	Negative; not in report	Ou et al., 2018 noted that ANKFN1 has rare de novo mutations identified in at least 3 genome studies of ASD (PMID: 29700473, 26749308, 28965761). Many other genes are noted too in their Table 3.	https://jpbs.hapres.com/UpLoad/PdfFile/GCTR_988.pdf		A1
26	NR	CEP170 c.3494G>C, p.Ser1165Thr, chr1:243,164,466, heterozygous	rare enough (3 of 100,000), conserved, real	Negative; not in report	CEP170 was one of 750 genes found by DeepASD when enrichment analyses on various biological pathways related to ASD (Karakahya et al., 2020, cited above for LAMB4). To identify lncRNA genes of interest, Cogil et al., prioritized based lncRNAs based upon their association with the known ASD risk genes (defined as genes are convergent on synaptic gene translation, transcription and chromatin remode…	Predicting Informative Spatio-Temporal Neurodevelopmental Windows and Gene Risk for Autism Spectrum Disorder - ProQuest ; https://doi.org/10.1186/s12918-018-0639-x	1,10, 11	A3
	NR	NUP210 c.4105G>C, p.Val1369Leu, chr3:13,330,465, heterozygous	coding, real, rare (0.0000058), conserved through vertabrates	Negative; not reported	D'Angelo et al., has shown that nucleoporin 210 kDa (Nup210) is integral to neuronal differentiation and also closely interacts with DISC1 (PMID:22264802). A known ASD and schizophrenia related gene, DISC1's expression was found to be modulated by SNPs in NUP210 (PMID: 21483430). Varicarta provides 3 de novo missense variants with a CADD score >20.	Carless, M.A., Glahn, D.C., Johnson, M.P., Curran, J.E., Bozaoglu, K., Dyer, T.D., Winkler, A.M., Cole, S.A., Almasy, L., MacCluer, J.W. and Duggirala, R., 2011. Impact of DISC1 variation on neuroanatomical and neurocognitive phenotypes. Molecular psychiatry, 16(11), pp.1096-1104. ; Kilpinen, H., Ylisaukko-oja, T., Hennah, W., Palo, O.M., Varilo, T., Vanhala, R., Nieminen-von Wendt, T., von Wendt…	#10	A3
	AR/AD	FAAH c.298T>C, p.Tyr100His, chr1:46,402,193, heterozygous	Rare (0), highly conserved, real, likely AR	Fatty acid amide hydrolase (FAAH) catalyzes the intracellular hydrolysis of the endocannabinoid anandamide. In an effort aimed at probing anandamide function in social behavior, we found that genetic removal of FAAH in mice increases direct social interactions,13 while Trezza et al. noted that pharmacological FAAH inhibition promotes social play in juvenile rats.14 ... FAAH is widely expressed in…	Wei et al 2016 found that FAAH blockade reveresed social impairments in ASD mice models, making it a novel drug target for ASD (PMID: 28861483). However, a study that evaluated the 385A variant in FAAH failed to observe association with that SNP and neurobehavioral/psychiatric disorders (Sipe et al., 2002 [PMID: 12060782])	Wei, D., Dinh, D., Lee, D., Li, D., Anguren, A., Moreno-Sanz, G., Gall, C.M. and Piomelli, D., 2016. Enhancement of anandamide-mediated endocannabinoid signaling corrects autism-related social impairment. Cannabis and cannabinoid research, 1(1), pp.81-89. ; Sipe, J.C., Chiang, K., Gerber, A.L., Beutler, E. and Cravatt, B.F., 2002. A missense mutation in human fatty acid amide hydrolase associated…	10, 12	B1
27
28	AD	ANKRD11 c.5620dupA, p.Thr1874fs, chr16:89,280,921, Frameshift, heterozygous	real, 0%, frameshift	Likely positive; reported	SFARI provides that, "ANKRD11 is in an ASD-associated multi-genic CNV on chromosome 16q24.3 (Willemsen et al., 2010; Marshall et al., 2008). Two de novo LoF variants in the ANKRD11 gene (both frameshift) have been identified in ASD probands from the Simons Simplex Collection (PMIDs 25284784, 25363768). Mutations in ANKRD11 are also responsible for KBG syndrome (OMIM 148050), which is characterize…	https://gene.sfari.org/database/human-gene/ANKRD11	1, 3, 4, 5, 10, 18, 20, 21	A1
29
30	NR	RIF1 c.2982_2983insC, p.Ile995fs, chr2:151,460,026, exonic frameshift (995/2472), heterozygous	frameshift (40% though coding area), real, 0%, real	Likely negative; not in report; AGO3 noted in previously reported results	AutDB provides that, "RIF1 was identified as an ASD candidate gene in Wilfert et al., 2021 based on the discovery of private likely gene-disruptive (LGD) variants in this highly constrained (pLI 0.99) gene that were exclusively transmitted to five ASD probands in four independent families." This earned it a 3 star evidence score on AutDB.	http://autism.mindspec.org/GeneDetail/RIF1	1, 10	A2
	NR	AGO3 c.1711A>C, p.Lys571Gln, chr1:36,034,293, heterozygous	0% rare, conserved, real	Likely negative; reported as variant of uncertain significance with "no supporting evidence".	De novo missense variants in the AGO3 gene have been identified in two probands with ASD (De Rubeis et al., 2014; Yuen et al., 2017) and one proband with an unspecified developmental disorder (Deciphering Developmental Disorders Study 2017). An integrated meta-analysis of de novo mutation data from a combined dataset of 10,927 individuals with neurodevelopmental disorders identified AGO3 as a gen…	Gene: AGO3 - (sfari.org)	#16	A2
	NR	TMEM184B c.700T>G, p.Phe234Val, chr22:38,225,511, heterozygous	highly conserved, rare (0%), real	Likely negative; not in report	The following is provided by a study of Larsen et al., "In total, 1153 genes were differentially expressed in Tmem184b-mutant hippocampi (Fig 1b-c). When considering those genes with significant hippocampus expression, a group of developmentally important transcripts emerged including Shank1 (involved in post-synaptic density scaffolding), Neurexin 1 (involved in synaptic assembly and adhesion), …	Larsen, E.G., Wright, E.B., Hart, H.R. and Bhattacharya, M.R., 2022. Transmembrane protein 184B (TMEM184B) promotes expression of synaptic gene networks in the mouse hippocampus. bioRxiv, pp.2022-05.	#10	B1
31
32	CNV	Large del with GGNBP2 (17q12q12x1(36,383,500-37,959,500), 1.58Mb exonic deletion, heterozygous)	real, huge deletion, 0%, de novo	Positive; deletion mentioned	SFARI provides that, "De novo loss-of-function (LoF) variants in the GGNBP2 gene were identified in an ASD proband from the Autism Sequencing Consortium (De Rubeis et al., 2014) and an ASD proband from a cohort of 262 Japanese trios (Takata et al., 2018). TADA-Denovo analysis using a combined dataset of previously published cohorts from the Simons Simplex Collection and the Autism Sequencing Cons…	Gene: GGNBP2 - (sfari.org)	#3	A2
33
34	NR	POGLUT3 c.1399-2A>G, chr11:108,474,954, Splicing – Acceptor, heterozygous	real, splicing (coding high numbers), 0%	Likely positive; this variant is not reported	POGLUT3 is an O-glucosyltransferase that modifies NOTCH1 (190198) to regulate its trafficking and signaling (PMID: 30127001). The identified two novel protein O-glucosyltransferases, POGLUT2 and POGLUT3 (formerly KDELC1 and KDELC2, respectively), which transfer Oglucose (O-Glc) from UDP-Glc to serine 435, as modifiers of the Notch-signaling. Aberrant activation or inactivation of this signaling p…	https://pubmed.ncbi.nlm.nih.gov/30127001/		B1
35	AD	KRAS c.40G>A, p.Val14Ile, chr12:25,245,345, heterozygous	0%, real, conserved	likely negative; other variants of interest	"...patients with Noonan syndrome, which is caused by mutations in SOS, KRAS and RAF1, have a 30% prevalence rate of autism (PMID: 28160302)." Of interst, Noh et al., 2013 found KRAS among its candidate genes since it was contained in a deletion that occured in their ASD cohort. Through a "ASD-associated network" analysis, they identified KRAS as a component of the MAPK pathway which can be disru…	https://www.frontiersin.org/articles/10.3389/fnmol.2021.624881/full	9 (IGF1 pathway association), 10, 16 (MAPK family signalling cascade)	A3
36
37	AR	FAN1 c.2260C>T, p.Arg754*, chr15:30,925,214, Stopgain, heterozygous, de novo, "unlikely to be disease related in [patient 37] as disease is recessive and loss of function variants are reported"	stopgain, not conserved, rare enough (0.0000263), carriers are presumably asymptomatic	report negative; not in report	"This study uses whole-exome sequencing data and a new statistical method based on detecting clusters of rare disease-associated variants to identify the responsible gene(s) within genomic regions affected by de novo copy number variants. We discovered a new gene on chromosome 15q13.3 [Fanconi-associated nuclease 1 (FAN1)], which contains rare risk variants for both schizophrenia and autism. FAN1…	Ionita-Laza, I., Xu, B., Makarov, V., Buxbaum, J.D., Roos, J.L., Gogos, J.A. and Karayiorgou, M., 2014. Scan statistic-based analysis of exome sequencing data identifies FAN1 at 15q13. 3 as a susceptibility gene for schizophrenia and autism. Proceedings of the National Academy of Sciences, 111(1), pp.343-348. ; Deshmukh, A.L., Caron, M.C., Mohiuddin, M., Lanni, S., Panigrahi, G.B., Khan, M., Engc…	1, 3	A2
38
39	NR	YTHDF1 c.482C>T, p.Thr161Met, chr20:63,203,458, heterozygous	coding, real, 0%, conserved to spotted gar	Likely negative, not reported	Wang et al, "report that cytoplasmic m6A reader YTHDF1 is enriched in neurons and required for axonal, dendritic, and spine development. We show that m6A and YTHDF1 are part of a microtubule plus-end associated RNA granule that contains extensive networks of mRNAs organized by autism risk gene adenomatous polyposis coli (APC). Disrupting m6A signals by knocking down methyltransferase METTL14 or Y…	https://doi.org/10.1101/2020.11.14.382556	1, 10	A3
40	NR	GRB10 c.1300G>A, p.Ala434Thr, chr7:50,605,379, heterozygous, de novo	0%, real, conserved, coding	Positive test result, but this is not reported	SFARI categorizes this gene as a 3.1 Suggestive Evidence gene despite citing multiple instances where de novo variants were seen in ASD probands. AutDB gave this gene 3 stars.	https://gene.sfari.org/database/human-gene/GRB10	5, 10	A2 (AutDB 3 star gene)
	AD/AR	STAT1 c.2173C>T, p.Pro725Ser, chr2:190,974,895, heterozygous	Coding, real, conserved, rare (0%)	Positive test result, but this is not reported	"In this study, we found that the regulation between STAT1 and ELF3 as well as the other target genes of STAT1 were lost in ASD neural progenitor cells (NPCs), indicating disorder of the axonal sprouting functions in the ASD and its association with ASD... In particular, we discovered STAT1 and lncRNA ELF3-AS1 as novel genomic elements related to ASD development" (PMID: 34946850). AutDB gives thi…	Li, D., Xu, J. and Yang, M.Q., 2021. Gene regulation analysis reveals perturbations of autism spectrum disorder during neural system development. Genes, 12(12), p.1901.	#10	A3 (AutDB 2 star gene)
	NR	ASAP3 c.405G>T, p.Gln135His, chr1:23,452,715 heterozygous	not conserved, rare, real	not in report	There is no or sparse association with autism by the literature.		#10	B3
41	NR	GOLGB1 c.8342G>A, p.Arg2861Gln, chr3:121,690,782, heterozygous	Coding, conserved, real, very rare 0.0000052	Negative; not in report	Ranked as a strong bipolar risk gene based on a pedigree-based study (Liu et al., 2022). They found multiple candidate causal variations, including a frameshift mutation in the GOLGB1 gene, and another missense variant in another BD pedigree. This led them to carry out functional studies by downregulating Golgb1 expression in the brain of neonatal mice, which found GOLGB1 as a strong BD risk gene…	https://doi.org/10.1038/s41398-022-02163-x	#10	A3
42	AD	GABRA1 c.519C>G, p.Phe173Leu, chr5:161,875,602, heterozygous	coding, 0%, real, conserved through vertabrates	Likely negative, listed as other variant of interest in report	AutDB provides that, "Significant reduction in GABA(A)-alpha 1, the protein encoded by the GABRA1 gene, has been observed in post-mortem brain tissue from ASD subjects in two separate studies (Fatemi et al., 2009; Crider et al., 2014). This earned GABRA1 a 3 star AutDB evidence score."	http://autism.mindspec.org/autdb/GeneDetail/GABRA1	1, 3, 6, 10	A2
	NR	TTC28 c.7345G>A, p.Gly2449Ser, chr22:27,982,322, heterozygous	poorly conserved, real, not rare enough	not in report	On genecards, has a direct link to TRAP1 and other HSP90s. Not the best association according to, "quantitative association analyses in an attempt to identify common genetic variants that may contribute to social responsiveness in families from the Autism Genetic Resource Exchange. A larger cohort of 1,652 nuclear families, including trios that were not informative for linkage analyses, was analy…	https://www.genecards.org/cgi-bin/carddisp.pl?gene=TTC28#:~:text=GeneCards%20Summary%20for%20TTC28%20Gene,of%20this%20gene%20is%20GPSM2. ; Lowe, J.K., Werling, D.M., Constantino, J.N., Cantor, R.M. and Geschwind, D.H., 2015. Social responsiveness, an autism endophenotype: genomewide significant linkage to two regions on chromosome 8. American Journal of Psychiatry, 172(3), pp.266-275.		B1
43	NR	SP8 c.662G>A, p.Gly221Asp, chr7:20,785,155, heterozygous	coding, highly conserved except, 0.0007%	Negative; not in report	Yang et al., 2021 mentions that Sp8 may contribute to the development of CGE-derived cortical interneurons. They also mention that dysfunction of interneurons contribute to etiology and progress of neurodevelopmental disorders, including schizophrenia, ASDs, and ID. Variants in SP8 have been recognized as susceptibility loci for psychotic disroders (BD and SCZ) as part of a genetic association st…	https://doi.org/10.1111/febs.15872		A3
44
45	AR	LSS c.1088C>G, p.Ser363Cys, chr21:46,213,759, heterozygous,	real, conserved in amniotes, rare, likely recessive	Likely negative; not in report	Cholesterol synthesis has prior association with autism, but LSS contribution to pathology is not specifically suggested by the literature.		1, 12	B1
46	NR	BRPF3 c.3028T>A, p.Ser1010Thr, chr6:36,217,955, heterozygous	coding, real, conserved, rare (0%)	not reported	BRPF3 contains domains for interaction with DNA and modified chromatin and accelerates histone acetylation by HBO1 (KAT7; 609880) (PMID: 26677226). A genetic analysis study of very obese children with autism provides that BRPF3 is intolerant of loss of function variation. They report a female proband with Ala35Thr de novo variant (PMID: 29327328).	https://pubmed.ncbi.nlm.nih.gov/29327328/		B1
	NR	FCRL5 c.478G>A, p.Asp160Asn, chr1:157,544,912, heterozygous	Not conserved, did not meet criteria.	not in report	Has been associated with Acute Placental Inflammation, "several exonic variants in inflammation-associated genes showed nominal significance, including Fc receptor like 5 (FCRL5)" from (Goldstein et al., 2020 [PMID: 33281808]). "Acute placental inflammation, regardless of type was associated with an increased risk of ASD (odds ratio [OR] = 3.14, 95% CI = 1.39, 6.95)." (Straughen et al., 2017 [PMI…	Goldstein, J.A., Gallagher, K., Beck, C., Kumar, R. and Gernand, A.D., 2020. Maternal-fetal inflammation in the placenta and the developmental origins of health and disease. Frontiers in immunology, 11, p.531543. ; Straughen, J.K., Misra, D.P., Divine, G., Shah, R., Perez, G., VanHorn, S., Onbreyt, V., Dygulska, B., Schmitt, R., Lederman, S. and Narula, P., 2017. The association between placental…		B1
47
48	AD	SPEN c.7380_7382delCCC, p.Pro2461del, chr1:15,933,618	deletion of amino acid conserved through vertabrates, rare (0%), coding	Likely positive; in report	SFARI designated SPEN as a Strong Candidate, earning it a Criteria 2.1 score.	https://gene.sfari.org/database/human-gene/SPEN	4, 10	A2
48	NR	TSPYL6 c.137C>T, p.Pro46Leu, chr2:54,256,015, heterozygous	not conserved, real, rare	not in report	A research group theorized that a deletion of a region upstream of NRXN1 that included TSPYL6 may have contributed to their patient's ASD, PDD-NOS, ADHD, conduct disorder, and intermittent explosive disorder. They reasoned that while deletion did not truncate NRXN1, it may have disrupted its expression and contributed to NRXN1 potential contribution to ASD. The study did find that NRXN1 disruptio…	Kim, H.G., Kishikawa, S., Higgins, A.W., Seong, I.S., Donovan, D.J., Shen, Y., Lally, E., Weiss, L.A., Najm, J., Kutsche, K. and Descartes, M., 2008. Disruption of neurexin 1 associated with autism spectrum disorder. The American Journal of Human Genetics, 82(1), pp.199-207.		B1
49	CNV	Large del with 53% PRODH (22q11.21q11.21x1(18,856,500-18,922,500), 66.00 kb de novo heterozygous deletion)	variant is present in 2.3/1K people (a Variantyx® frequency, gnomAD not available), real, not PDV since not rare enough	Negative; not in report	Patients with hyperprolinemia type I caused by biallelic PRODH mutations have been shown to exhibit early onset and severe neurological features including autistic features (PMID: 17412540). This earned PRODH a 2S SFARI gene score.	https://gene.sfari.org/database/human-gene/PRODH	3, 19, 20, 21	A2
50	NR	HSPA1A c.188C>G, p.Pro63Arg, chr6:31,815,944, "likely disease related… based on its function is an excellent candidate for causing NDD/ASD"	conserved, rare (0%), real	Negative; not in report	HSPA1A, a member of HSP70 family, has already been associated with ASD (PMID: 24736721). In addition, Guan et al., 2021 noted HSPA1A to be among 5 "top important genes" from all the protoplasmic astrocyte specific ASD-associated gene sets (PMID: 33519924)	https://pubmed.ncbi.nlm.nih.gov/24736721/		A3
1Dark red bold font refers to “A1” genes; Red font: “A2” genes; Orange font: “A3” genes; Light purple font: "B1" genes; Black font: "B2" genes; Royal blue font: "B3" genes
2Light green background means Qualifying. Light orange background refer to non-Qualifying variants.
3Available online: https://www.teses.usp.br/teses/disponiveis/41/41131/tde-04022019-092804/en.php

## Sheet: Table S2
Supplemental
Supplemental Table 2: Inherited Autosomal Dominant Variants Identified in Our 50 Autism Participants, Including Candidate Polygenic Modifiers and Off-Target Findings
Patient #	Type	Other Variants Inherited	Qualifying? (real, rare [>1/100], conserved)1,2	In report?	Brief literature review	Hyperlink	Score	Attachment (Almeida, 2017)3
1	AD	RYR2,p.Thr1107Met, chr1:237,566,672, heterozygous, pat inh	Yes, rare (0.0005259), conserved, IGV checked	No, EHMT1 listed only as uncertain	In a Laabanese population study, they found that a "...duplication at 1q43 classified as likely pathogenic encompasses RYR2 as a potential ASD candidate gene. This previously identified CNV has been classified as both pathogenic, and, of uncertain significance." This study puts RYR2 in a network of genes related to nervous system functions. Another study by Medeiros-Domingo et al., presents anoth…	https://link.springer.com/content/pdf/10.1038/srep19088.pdf	A3	4,10
3	AD	CDH15 c.334C>T, p.Arg112Cys, chr16:89,194,928, pat inh & c.2218G>A, p.Glu740Lys, chr16:89,180,332, mat inh; Uncertain significance	real, both only conserved by phylop but not PhastCons (both conserved to lamprey, both sufficiently rare (0.0120% & 0.002%)	Likely negative, in report as other variant of interest	Lieva et al., 2022 states, "Cell adhesion molecules such as CDH15 and Pyk 2 (Proline-rich tyrosine kinase) which we found differently expressed in ASD derived organoids, regulate neural tube organization, neural migration, gray matter differentiation, neural circuit formation, synapse formation and remodeling [PMID: 33435191]" (PMID: 35618886). On OMIM, CDH15 is associated with autosomal dominant…	Identification of ANKRD11 and ZNF778 as candidate genes for autism and variable cognitive impairment in the novel 16q24.3 microdeletion syndrome | European Journal of Human Genetics (nature.com)	A3
4	N/A	TRAP1 c.757A>G, p.Ile253Val,chr16:3,676,093, pat inh	slightly uncommon (0.5114%), conserved to lamprey, IGV checked	Negative; not in report	Boles et al., mentioned that "Excluding p.Ile253Val, the very-highly conserved missense variants in the ATPase domain are associated with autistic spectrum disorders (6/11, 55%) versus 4/45 (9%) with very-highly conserved missense variants outside the ATPase domain (OR 9.6, 95%CI 2.1–43, P = 0.003) and versus 198/808 (24%) of patients without TRAP1 variants (OR 3.7, 95%CI 1.1–12, P = 0.03). Howev…	https://doi.org/10.1016/j.mito.2015.05.002	A3, may want to submit to SFARI?	10
6	AD/AR	MEFV "c.1772T>C, p.Ile591Thr, chr16:3,243,880	not conserved, rare (0.0098), IGV verified	not in report	Vanzo et al., 2020 briefly discussed the occurrence of two heterozygous variants in their patient. They mention that "FMF has not been reported to be associated with ASD; however, inflammation is one of many pathways implemented in ASD pathogenesis and, thus, we cannot exclude these variants as being risk factors for ASD". Another common variant in the literature (PMID: 33383702) mentions one pat…	https://doi.org/10.3390/jpm11010021	B1
11	AD	CLPX c.862A>C, p.Asn288His	rare (0), real, conserved	noted as an additional variant of interest. Uncertain significance	VYX gives that it is ssociated with erythropoietic protoporphyria that does not correlate with our patient's symptoms. CLPX encodes an ATP-dependent specificity component of the Clp protease that directs the protease to specific substrates for proteolysis. However, another study provides that it was a differentially regulated with <0.05 p-value and downregulated (-1.6) fold change in ASD probands…	https://yorkspace.library.yorku.ca/xmlui/bitstream/handle/10315/32007/Sin_Cora_2012_Masters.pdf?sequence=1	A3, submit to SFARI?	10
11	AD/AR	POLRMT p.Phe813Cys, pat inh	Rare (0.00003395), conserved, real since in report	noted as an additional variant of interest. Uncertain significance	(PubMed:21278163). Component of the mitochondrial transcription initiation complex, composed at least of TFB2M, TFAM and POLRMT that is required for basal transcription of mitochondrial DNA (PubMed:29149603). In this complex, TFAM recruits POLRMT to a specific promoter whereas TFB2M induces structural changes in POLRMT to enable promoter opening and trapping of the DNA non-template strand (PubMed…	https://www.nature.com/articles/nature10989	A3, submit to SFARI?
11	AD/AR	RELN p.His1166Gln, pat inh	rare (0.0007%), conserved, real since in report	noted as an additional variant of interest. Uncertain significance	Multiple studies shown association of RELN with autism and it is a SFARI gene. PMID 15558079, 20442744, 11317216, 22542183, 25363760, 28419454		A1	1, 3, 4, 5, 10, 17, 21
11	AD	SCN10A p.Gly1662Ser, mat inh	uncommon (0.1648%), conserved, real since in report	noted as an additional variant of interest. Likely benign	On AutDB, which provides, "Two consanguineous families presenting with neuromuscular disease and epileptic encephalopathy were found to carry damaging homozygous variants in the SCN10A gene in Kambouris et al., 2016; additional compound heterozygous missense variants in this gene were subsequently identified in individuals with epilepsy and autism spectrum disorder. A compound heterozygous missen…	AutDB - Autism Database - Search (mindspec.org)	A3	10
14	AD/AR	MEFV c.2230G>T, p.Ala744Ser, pat inh	not conserved, uncommon (0.1586%), IGV verified	Not in report Likely negative	Vanzo et al., 2020 briefly discussed the occurrence of two heterozygous variants in their patient. They mention that "FMF has not been reported to be associated with ASD; however, inflammation is one of many pathways implemented in ASD pathogenesis and, thus, we cannot exclude these variants as being risk factors for ASD". Another common variant in the literature (PMID: 33383702) mentions one pat…		B1
14	AD/AR	SCN9A c.4645T>C, p.Trp1538Arg, chr2:166,204,084; pat inh	uncommon (0.2203%), conserved by phylop (1.199) but not phastcons (well conserved through tetropods), IGV verified	Not in report Likely negative	SFARI offers that, "Whole-exome sequencing of five families in which second- and third-degree relatives were affected with autism identified a novel private missense variant (p.Cys1143Phe) in the second intracellular loop of the Nav1.7 sodium channel (encoded by the SCN9A gene) that exhibited partial loss-of-function effects. An excess of rare missense variants in the same intracellular loop was …		A2	11, 18, 21
14	N/A	STAB1 p.Asn998Asp, chr3:52,512,608 & p.Gly1462Arg, chr3:52,517,004 compound heterozygote;	p.Asn998Asp is rare (0.0440%), conserved and real; p.Gly1462Arg is rare (0.0898%), conserved by phylop (0.953) but only moderate by PhatCons (0.745) (poorly conserved), real	Not in report Likely negative	Associated with bipolar disorder (Witt et al., 2014 [PMID: 25136889]). Wu et al., mentioned that "proband A14 carried a de novo loss-of-function mutation in CHD8 and also several mutations in other loci, including a rare inherited damaging mutation in STAB1, a homozygous mutation in GDPD4, and a DNM in KRT7. Therefore, it is possible that genetic interaction in the multiple-hit model may lead to …	2018 Journal of Genetics and Genomics_金鑫.pdf - Google Drive	B1	10
14	AD/AR	CPT2 c.1239_1240delGA p.Lys414fs, chr1:53,210,911, mat inh & c.1342T>C p.Phe448Leu, chr1:53,211,016; mat inh	rare (0.0001586 & 0.0001051), both IGV verified, missesne variant is conserved	not in report in patient file "due to weak relation to ASD"	SFARI gene, their database provides, "Targeted sequencing of a cohort of 536 Chinese ASD probands and 1457 Chinese controls in Guo et al., 2017 identified a de novo damaging missense variant, two inherited loss-of-function variants, and an inherited damaging missense variant in the CPT2 gene in ASD probands. Transmission and De Novo Association (TADA) analysis of this cohort of Chinese ASD cases …		A2
15	AD/AR	ATAD3A variants p.Leu77Val and p.Arg194Trp, in trans	both have poor conservation, real	Not in report since "unlikely related to disease in this patient"	Gilquin et al., established that ATAD3A associates with S100 proteins (calcium binding proteins) that were implicated with oligodendrocyte progenitor cell (OPC) regeneration in response to demyelinating insult. ATAD3A is a major target of S100 in OPC since it is required for cell growth and differentiation. This gene has some literature associating it with neurodevelopmental disorders, but the li…	The Calcium-Dependent Interaction between S100B and the Mitochondrial AAA ATPase ATAD3A and the Role of This Complex in the Cytoplasmic Processing of ATAD3A: Molecular and Cellular Biology: Vol 30, No 11 (tandfonline.com)	B1	15
16	AD	CIC c.2323C>T, p.Arg775Cys, heterozygous, pat inh	rare (0.0013%), real, conserved	likely negative, listed in other variant of interest.	Missense and truncating variants identified in multiple autism individuals with non-syndromic autism spectrum disorder with intellectual disability (PMID: 25363768, 28263302, 24307393, 21076407).	https://pubmed.ncbi.nlm.nih.gov/28263302/	A3, submit to SFARI?	1, 4, 10, 18, 20, 21
18	AD	BCL11B p.Pro679Leu, pat inh	rare (0.0007%), conserved, real	not in report; Negative	Associated with intellectual development disorder and dysmorphic features (PMID: 36605301). Our patient's ASD has slight overlap with this phenotype, but father is unaffected.	https://pubmed.ncbi.nlm.nih.gov/36605301/	B1
18	AD	GABRA1 p.Ser25Asn, pat inh	rare (0.0007%), conserved, IGV checked	not in report; Negative	3 stars in AutDB based on, "Significant reduction in GABA(A)-alpha 1, the protein encoded by the GABRA1 gene, has been observed in post-mortem brain tissue from ASD subjects in two separate studies (Fatemi et al., 2009; Crider et al., 2014)."	http://autism.mindspec.org/autdb/GeneDetail/GABRA1	A2	1, 3, 6, 10
19	AD	CACNA1A c.1360G>A, p.Ala454Thr	rare (0.4256%), conserved, IGV checked	not in report, likely negative	SFARI deemed this gene 1S, High Confidence, Syndromic since, "Variants affecting the CACNA1A gene were identified in affected individuals from four unrelated families presenting with a spectrum of cognitive impairment including intellectual disability, executive dysfunction, ADHD and/or autism, as well as childhood-onset epileptic encephalopathy with refractory absence epilepsy, febrile seizures,…	https://gene.sfari.org/database/human-gene/CACNA1A	A1	1, 4, 10, 12
19	AD	RIMS1, c.1715G>T, p.Trp572Leu, mat inh	rare (0), conserved, real	Noted as "other variants of interest"	Suggested to play a role in cognition and association with autism (PMID: 25961944, 30949922, 30564305, 25284784, 22542183). SFARI deems it High Confidence since "De novo frameshift variants in this gene have been identified in unrelated ASD cases from the Simons Simplex Collection (Iossifov et al., 2012; Dong et al., 2014)."	Gene: RIMS1 - (sfari.org)	A1	1, 3, 5, 6, 10, 12, 18, 21
20	AD	CACNA1H c.2759C>T, p.Thr920Met	uncommon (0.4129%), only conserved by PhastCons (poorly conserved), real	not in report	A strong candidate according to SFARI since, "Rare mutations in the CACNA1H gene have been identified with autism. In one study, missense mutations in CACNA1H were found in 6 of 461 individuals with ASD (Splawski et al., 2006)"	Gene: CACNA1H - (sfari.org)	A2	3, 10, 18, 21
21	AD	SCN10A c.1249_1251delAAG, p.Lys417del, chr3:38,756,712	rare (0.0007234%), only conserved up to tasmanian devil, IGV verified	Negative, not noted in report	On AutDB, which provides, "Two consanguineous families presenting with neuromuscular disease and epileptic encephalopathy were found to carry damaging homozygous variants in the SCN10A gene in Kambouris et al., 2016; additional compound heterozygous missense variants in this gene were subsequently identified in individuals with epilepsy and autism spectrum disorder. A compound heterozygous missen…	AutDB - Autism Database - Search (mindspec.org)	A3	10
21	AD	NOD2 c.2938dupC, p.Leu980fs, chr16:50,729,867, heterozygous, maternally inherited	sufficiently uncommon (1.49%), real, fs has no conservation data	not noted in report	Perfilyeva et al., 2022 found NOD2, plus 9 other genes, as hub genes that are likely to play in a pathway that plays a role in ASD.	Integrative Functional Genomic Analysis in Multiplex Autism Families from Kazakhstan (hindawi.com)	B1
23	AD/AR	MEFV c.2177T>C, p.Val726Ala, mat inh	rare (0.001983), poor conservation, real	in report as likely pathogenic	Vanzo et al., 2020 briefly discussed the occurrence of two heterozygous variants in their patient. They mention that "FMF has not been reported to be associated with ASD; however, inflammation is one of many pathways implemented in ASD pathogenesis and, thus, we cannot exclude these variants as being risk factors for ASD". Another common variant in the literature (PMID: 33383702) mentions one pat…		B1
23	AD/AR	TNXB p.Gly3453Arg	rare (0), conserved by phylop but not PhastCons (not conserved), real	not in report	Wang et al., 2020 found that TNXB and 4 other genes may be the core genes in the underlying dysfunction of autism based results from a systematic modular analysis. A 2004 study by Wei and Hemmings reported that TNXB was associated with a British Schizophrenia population (PMID: 14755442), but this was very soon disputed by Liu et al when it was not replicated in a Chinese population (PMID: 1472925…	ijcem0111032.pdf (e-century.us)	B1
24	AD	DYNC1H1, c.11074C>G, p.Leu3692Val, pat inh	paternally inherited (father in great health), 0%, real, Conserved to lamprey	likely negative secondary findings; reported as other variant of interest	SFARI deemed this gene High Confidence since "De novo missense variants in the DYNC1H1 gene have previously been identified in ASD cases (De Rubeis et al., 2014; Iossifov et al., 2014). An additional de novo missense variant in this gene was identified by whole genome sequencing in an ASD proband from a simplex family as part of the MSSNG initiative in Yuen et al., 2017. Based on the discovery of…	https://gene.sfari.org/database/human-gene/DYNC1H1	A1	1, 4, 10, 19, 21
24	AD	SCN2A c.4578T>G, p.Asp1526Glu, chr2:165,386,772, paternally-inherited	rare (0), IGV checked, conserved to lamprey with exception of bad read of baboon	Negative, variant not reported	"Pathogenic variants in SCN2A are associated with various neurological disorders including epilepsy, autism spectrum disorder and intellectual disability" (PMID: 30928199). SFARI deems this gene High Confidence since, "Recurrent mutations in the SCN2A gene have been identified in multiple individuals with ASD as described below. Rare ASD-associated variants in the SCN2A gene were initially identi…	Clinical and genetic spectrum of SCN2A-associated episodic ataxia - PubMed (nih.gov)	A1	21, 17, 12, 10, 5, 4, 3, 1
24	AD	ASH1L c.3771T>G, p.His1257Gln, pat inh	rare (0), not conserved by phylop, but in PhastCons (Conserved through most fish, real	negative, not in report	SFARI provides that, "Two de novo loss-of-function (LoF) variants in the ASH1L gene were identified in ASD probands from the Simons Simplex Collection (PMIDs 24267886, 25363768), while a third de novo LoF variant in this gene was identified in one ASD proband from 2,270 trios screened by the Autism Sequencing Consortium in De Rubeis et al., 2014 (PMID 25363760). Analysis of rare coding variation …	Gene: ASH1L - (sfari.org)	A1	3, 4, 5, 10, 17, 21
27	AD/AR	SCN9A c.3506A>C, p.Asn1169Thr, chr2:166,242,623;	rare (0.0019928), conserved, IGV verified	not in report	SFARI offers that, "Whole-exome sequencing of five families in which second- and third-degree relatives were affected with autism identified a novel private missense variant (p.Cys1143Phe) in the second intracellular loop of the Nav1.7 sodium channel (encoded by the SCN9A gene) that exhibited partial loss-of-function effects. An excess of rare missense variants in the same intracellular loop was …	https://gene.sfari.org/database/human-gene/SCN9A	A2	11, 18, 21
27	AD	RYR2 c.2935G>T, p.Ala979Ser, chr1:237,548,459	rare (0.0005257), conserved, IGV verified	not in report	In a Laabanese population study, they found that a "...duplication at 1q43 classified as likely pathogenic encompasses RYR2 as a potential ASD candidate gene. This previously identified CNV has been classified as both pathogenic, and, of uncertain significance." This study puts RYR2 in a network of genes related to nervous system functions. Another study by Medeiros-Domingo et al., presents anoth…		A3	4,10
28	N/A	TRAP1 c.383G>A, p.Arg128His	rare (0.0033309), conserved, IGV verified	Likely positive, not noted in report	Boles et al., mentioned that "Excluding p.Ile253Val, the very-highly conserved missense variants in the ATPase domain are associated with autistic spectrum disorders (6/11, 55%) versus 4/45 (9%) with very-highly conserved missense variants outside the ATPase domain (OR 9.6, 95%CI 2.1–43, P = 0.003) and versus 198/808 (24%) of patients without TRAP1 variants (OR 3.7, 95%CI 1.1–12, P = 0.03). Howev…		A3	10
29	N/A	FRMPD3 c.4844C>T, p.Ala1615Val	Uncommon (0.0000707%), conserved, real (Seems to be real in proband, but only 4 reads in mother	Negative, variant not reported	Literature only supports involvement in brain, but no sufficient association with autism		B1
30	N/A	PRKCA c.1738C>T, p.Arg580Trp, mat inh	real, rare (0.0000066), conserved	Likely negative, noted as "previously reported results"	PRKCA was found as significantly differentially expressed in schizophrenia patients as opposed to control samples (Evgrafov et al., 2020 [PMID: 32143829]).This publication also noted that PRKCA was mentioned in the literature to have a de novo variant in an autism patient as well, but our team had some difficulty to find in which source. A single nucleotide polymorphism within PRKCA is significan…	Gene Expression in Patient-Derived Neural Progenitors Implicates WNT5A Signaling in the Etiology of Schizophrenia - ScienceDirect	A3	3,10
30	AD/AR	CACNA1S c.1493G>T,p.Arg498Leu, chr1:201,078,005	rare (0.000565), conserved, IGV verified	Likely negative, not noted	"The role of other VGCC-encoding genes, including CACNA1I and CACNA1S, in SCZ/ASD remains unexplored, in spite of genetic evidence supporting the contribution of these loci to SCZ/ASD in WESs, GWASs, and genetic association studies... " (PMID: 35220405). However, it did not find much support for CACNA1S. Wang et al., 2022 [cited in main text] provides two de novo missense variants with >20 CADD s…	https://pubmed.ncbi.nlm.nih.gov/35220405/	B1	10
32	AD	ANK2 c.6311G>C, p.Ser2104Thr, chr4:113,354,929, mat inh, also present in the affected brother	rare (0), not conserved by phylop or PhastCons, IGV verified	Positive, not listed	SFARI deemed this gene high confidence since "A total of three de novo loss-of-function (LoF) variants in the ANK2 gene have been identified in ASD probands from the Simons Simplex Collection (PMIDs 22542183, 24267886, 25363768), while a fourth de novo LoF in this gene was identified in an ASD proband from the Autism Sequencing Consortium in De Rubeis et al., 2014 (PMID 25363760). Analysis of rar…	Gene: ANK2 - (sfari.org)	A1	1, 3, 4, 5, 10, 11, 17, 21
32	AD	SETD1B c.30C>A, p.His10Gln, chr12:121,804,767, mat inh	rare (0.0000925), conserved through all mammals to Tasmanian devil, although the wallaby has glutamine, IGV verified	Positive, not listed	SFARI deemed this gene a Strong Candidate, Syndromic since "Two de novo variants in the SETD1B gene (an inframe deletion variant and a missense variant) were identified in ASD probands from the Simons Simplex Collection in Iossifov et al., 2014. SETD1B has been implicated as a candidate gene in 12q24.31 microdeletion syndrome, a disorder characterized by intellectual disability, autism/autistic f…	https://gene.sfari.org/database/human-gene/SETD1A	A2
32	AD/AR	DEAF1 c.1540G>A,p.Glu514Lys, chr11:654,015;	rare (0.0000132), conserved to lamprey, IGV verified	Positive, not listed	SFARI deemed this gene a High Confidence, Syndromic since "De novo missense variants in the DEAF1 gene that resulted in impaired transcriptional regulation of the DEAF1 promoter were identified in four individuals from three reports (PMIDs 21076407, 23020937, 24726472). All four individuals presented with intellectual disability, mild motor delay, and severely affected speech development; three o…	Gene: DEAF1 - (sfari.org)	A1	1, 3, 10, 18, 20, 21
33	AD	SCN10A c.4984G>A, p.Gly1662Ser, chr3:38,698,236, heterozygous, mat inh	rare (0.0006575), real, conserved	not in report	On AutDB, which provides, "Two consanguineous families presenting with neuromuscular disease and epileptic encephalopathy were found to carry damaging homozygous variants in the SCN10A gene in Kambouris et al., 2016; additional compound heterozygous missense variants in this gene were subsequently identified in individuals with epilepsy and autism spectrum disorder. A compound heterozygous missen…	AutDB - Autism Database - Search (mindspec.org)	A3	10
34	AD	TCF20 c.5486C>T, p.Pro1829Leu, chr22:42,209,820, heterozygous, pat inh	rare (0.0000329), only conserved by phylop (1.048) (highly conserved through eutheria thereafter losses alignment), IGV verified	Likely negative, not reported	"IMGSAC family screening identified a de novo missense mutation of TCF20 in a single case and significant association of a different missense mutation of TCF20 with ASD in three further families. Through exome sequencing in another project, we independently identified a de novo frameshifting mutation of TCF20 in a woman with ASD and moderate intellectual disability" (Babbs et al., 2023) [PMID: 25…	untitled (bmj.com)	A3; Submit to SFARI?	1, 4, 10, 18, 21
35	AD/AR	POLG c.2209G>C, p.Gly737Arg, chr15:89,323,460	rare (0.0009133), conserved, IGV verified	Likely negative, reported	Patient 4 of PMID: 23448099 mentioned to have long-standing autism and 3 POLG variants. A duplication in patient with autism of POLG is noted in PMID: 24188901.	https://pubmed.ncbi.nlm.nih.gov/23448099/	B1
35	AD/AR	MTHFR c.1409A>T, p.Glu470Leu, pat inh	rare (0.1749%), conserved, real	in report as previously reported result	SFARI deemed this gene as a Strong Candidate since "Several studies have found genetic association between the MTHFR gene and autism in Caucasian and Indian population cohorts as well as AGRE cohorts. However, another study found no genetic association between the MTHFR gene and autism in a Brazilian population cohort. Separately, a study showed that the MTHFR C677T variant is associated with gre…	Gene: MTHFR - (sfari.org)	A2	3
36	AD	RERE c.1978G>A, p.Glu660Lys, mat inh	rare (0.0000066), real, conserved	In report	Neurodevelopmental disorder with or without anomalies of the brain, eye, or heart is an autosomal dominant syndrome characterized by onset in infancy of developmental delay, intellectual disability, and behavioral disorders, such as autism spectrum disorders. AutDBand SFARI mentions that "Two novel overlapping CNVs involving the RERE gene were identified in unrelated ASD cases (Prasad et al., 201…	AutDB - Autism Database - Search (mindspec.org)	A1	3, 4, 10, 20
36	AD/AR	RYR1 c.2536_2537delTC, p.Ser846fs, chr19:38,460,546; pat inh	rare (0), IGV verified, frameshift leads to loss of function	Not in report	Ion channel of muscle		B3	10
37	AD/AR	MEFV c.2230G>T, p.Ala744Ser, chr16:3,243,257; mat inh	rare (0.0017291), poorly conserved, real	Likely negative, not in report	Vanzo et al., 2020 briefly discussed the occurrence of two heterozygous variants in their patient. They mention that "FMF has not been reported to be associated with ASD; however, inflammation is one of many pathways implemented in ASD pathogenesis and, thus, we cannot exclude these variants as being risk factors for ASD". Another common variant in the literature (PMID: 33383702) mentions one pat…		B1
38	AD	CACNA1G c.3223G>A, p.Ala1075Thr, mat inh	rare (0), real, conserved by phylop but not PhastCons (not conserved)	Likely negative, listed as "other variants of interest" table in report	SFARI 2 Strong Candidate gene since "Genetic association has been found between the CACNA1G gene and autism in the AGRE cohort (Strom et al., 2010). Recently, a de novo synonymous variant in this gene was identified in an ASD proband from the Simons Simplex Collection (Iossifov et al., 2012)."		A2	1, 3, 4, 10
38	AD/AR	MTHFR c.101C>T, p.Arg856Trp, mat inh	rare (0.0007%), real, conserved by phylop but not PhastCons (conserved)	Likely negative, listed as "other variants of interest" table in report	SFARI deemed this gene as a Strong Candidate since "Several studies have found genetic association between the MTHFR gene and autism in Caucasian and Indian population cohorts as well as AGRE cohorts. However, another study found no genetic association between the MTHFR gene and autism in a Brazilian population cohort. Separately, a study showed that the MTHFR C677T variant is associated with gre…	Gene: MTHFR - (sfari.org)	A2	3
38	AD	TSC2 c.2070C>G, p.Phe690Leu, mat inh	rare (0), real, conserved	Likely negative, listed as "other variants of interest" table in report	SFARI deemed this gene a High Confidence, Syndromic since "Mutations in TSC2 cause the autosomal dominant disorder tuberous sclerosis (TSC). About 25% of individuals with TSC have autism and 40%-50% meet diagnostic criteria within the autistic spectrum disorders (Smalley et al., 1998). Schaaf et al., 2011 and Kelleher et al., 2012 identified a number of TSC2 missense variants in ASD probands that…	Gene: TSC2 - (sfari.org)	A1	3, 4, 10
39	AD	CUX2 c.1439C>T, p.Pro480Leu, chr12:111,310,221; pat inh (father has high-functioning-autism-like traits)	rare (0), real, conserved	"Likely negative", in report as other variant of interest	SFARI deemed this gene a Strong Candidate, Syndromic gene since "A de novo nonsense variant in the CUX2 gene was identified in an ASD proband from the Autism Sequencing Consortium in De Rubeis et al., 2014. Chatron et al., 2018 identified nine patients with a recurrent de novo missense variant in the CUX2 gene (p.Glu590Lys) that presented with developmental and epileptic encephalopathy; in additi…	Gene: CUX2 - (sfari.org)	A2	4, 10
40	AD	RYR2 c.4692G>A, p.Met1564Ile, chr1:237,610,770, mat inh	rare (0.0000329), conserved, IGV verified	not in report	In a Laabanese population study, they found that a "...duplication at 1q43 classified as likely pathogenic encompasses RYR2 as a potential ASD candidate gene. This previously identified CNV has been classified as both pathogenic, and, of uncertain significance." This study puts RYR2 in a network of genes related to nervous system functions. Another study by Medeiros-Domingo et al., presents anoth…	https://link.springer.com/content/pdf/10.1038/srep19088.pdf	A3	4,10
46	AD	KMT2E c.3337_3341delAGAGGinsGTTTATGGAAA, p.Arg111_Gly1114delinsValTyrGlyAsn, chr7:105,107,794, heterozygous, mat inh	rare (0), conserved, real	in report as previously reported result	Previous reports have shown KMT2E-related neurodevelopmental disorders that arise as de novo (PMID: 31079897, 34321323); SFARI deemed this gene High Confidence, Syndromic since, "De novo frameshift variants in this gene have been identified in unrelated ASD cases from the Simons Simplex Collection (Iossifov et al., 2012; Dong et al., 2014).	Gene: KMT2E - (sfari.org)	A1	3, 5, 19, 20
46	AD/AR	MEFV c.2230G>T,p.Ala744Ser, chr16:3,243,257; mat inh	rare (0.0017291), poorly conserved, IGV verified	Positive, not in report; report found mosaic monosomy X.	Vanzo et al., 2020 briefly discussed the occurrence of two heterozygous variants in their patient. They mention that "FMF has not been reported to be associated with ASD; however, inflammation is one of many pathways implemented in ASD pathogenesis and, thus, we cannot exclude these variants as being risk factors for ASD". Another common variant in the literature (PMID: 33383702) mentions one pat…	https://doi.org/10.3390/jpm11010021	B1
46	AD	RYR2 c.10678C>T,p.His3560Tyr, chr1:237,723,251	rare (0), conserved, IGV verified	not in report	In a Laabanese population study, they found that a "...duplication at 1q43 classified as likely pathogenic encompasses RYR2 as a potential ASD candidate gene. This previously identified CNV has been classified as both pathogenic, and, of uncertain significance." This study puts RYR2 in a network of genes related to nervous system functions. Another study by Medeiros-Domingo et al., presents anoth…	https://link.springer.com/content/pdf/10.1038/srep19088.pdf	A3	4,10
47	AD/AR	SCN4A p.Arg18His; pat inh	rare (0.00001075), conserved, IGV verified	not in report	This gene is on the SFARI database as a Strong Candidate since "Two de novo missense variants in the SCN4A gene were identified in simplex ASD probands, with no de novo events in this gene observed in 1,786 unaffected siblings from the Simons Simplex Collection (P=0.17) (Iossifov et al., 2014; Krumm et al., 2015)."	https://gene.sfari.org/database/human-gene/SCN4A	A2	10
47	AD	NLRP12 c.608A>T, p.Asp203Val, mat inh	rare (0.0005%), conserved by phylop but not PhastCons (conserved through mammals, real	not in report	NLRP12 gene, also known as RNO, PYPAF7, and Monarch-1, encodes the protein of NLRP superfamily, which is implicated in the activation of proinflammatory caspases and hyperproduction of interleukin-1β (Kostik et al., 2018). NLRP12 plays critical roles in the regulation of NF-κB signaling, inflammasome activation, dendritic cell migration, and transcription of MHC class I genes (Tuncer et al., 2014…	Prenatal detection and molecular cytogenetic characterization of 19q13.42 microduplication: three reported cases and literature review | SpringerLink	B1	10
OFF-TARGET2
3	AD/AR	VWF c.5278G>A, p.Tyr1584Cys, chr12:6,018,667, mat inh	real, sufficiently rare (0.2449%), conserved	Likely negative, not in report	In a putative biomarker identification by ANCOVA, Glatt et al., 2012 found that VWF had a 1.31 fold change and statistically significant as Dysregulated (p < .05, Fold Change≥|1.2|) in the Autism Spectrum Disorder (ASD) Discovery Sample Compared With the Unaffected Control Group (CNT) Discovery Sample	Blood-Based Gene Expression Signatures of Infants and Toddlers With Autism - ScienceDirect	A3	16
6	AD/AR	TTN c.103043_103044insA, p.Thr34349fs, chr2:178,533,571, heterozygous, pat inh	variantynx noted that it was previously seen in ClinVar (Variation ID 915542) that confirms it is not on gnomAD, real, fs in last amino acid makes it unlikely to contribute to pathology	In report in "ACMG Secondary Findings"	"In 2012 and 2013, four studies reported results from sequencing the exomes — the protein-coding portions of the genome — of 945 families with a child who has autism3, 4, 5, 6. The studies found four independent de novo, or spontaneously occurring, mutations in the gene TTN. Without applying appropriate statistical models, the researchers could easily have suggested that TTN was worthy of further…	GUNTER, C. and MACARTHUR, D., 2014. Great sequencing power—great responsibility.	A2
14	AD	APC c.3920T>A, p.Ile1307Lys, chr5:112,839,514, mat inh	rare by VYX (0.1276%), conserved only by phylop (1.061) but not PhastCons (not conserved), real	Uncertain significance in Other Variants of interest section of report	In patient report, this was branded "Off target" due to colorectal cancer association. HOWEVER, AutDB give APC 2 stars and says, "Rare mutation (Barber et al., 1994) and genetic association (Zhou et al., 2007) of the APC gene has been identified with autism." Cui et al. reported that the tumor suppressor adenomatous polyposis coli (APC), which is involved in cell adhesion, was associated with sch…	AutDB - Autism Database - Search (mindspec.org)	A3	1, 2, 3, 4, 10, 12
18	AD/AR	VWF c.4009C>T, p.Pro1337Ser, pat inh	rare (0), conserved, IGV verified	not in report			A3	16
24	AD	BARD1 c.1932_1933delAT, p.Cys645fs, mat inh	rare (0.00000066), real	Likely negative with secondary findings, noted as Secondary finding	loss of function is known mechanism of cancer (PMID: 21344236, 25994375, 20842729, 20077502). Patient note characterized this as off-target.		B3
26	AD/AR	FLG c.1063C>T, p.Gln355Ter, chr1:152,313,823	rare (0.0000329), real, conserved only by phylop but not PhastCons	Negative, not in report	no strong link to autism		B3
30	AD/AR	FLG c.2282_2285delCAGT, p.Ser761fs; pat inheritance	rare (0.0125975), IGV verified	Likely negative, not noted	skin disease association, not autism		B3
32	AD/AR	HFE c.845G>A, p.Cys282Tyr, mat inh, heterozygous	not rare (0.0373216), conserved,IGV verified	Positive, not listed	The two most common functional polymorphisms in the iron regulating gene HFE (p.H63D and p.C282Y) which are implicated in several neurodegenerative disorders, but a study by Gebril and Meguid with Egyptian children did not find a significant association with ASD (PMID: 22048270).	https://pubmed.ncbi.nlm.nih.gov/22048270/	B1
33	AD/AR	FLG c.1501C>T, p.Arg501*, chr1:152,313,385, Stopgain, heterozygous, pat inh	real (0.0104361), rare, real	not in report	link to Autism is weak		B3
35	AD/AR	WNT10A c.682T>A, p.Phe228Ile	rare (0.0145), conserved, real	not in report	Vanzo et al., 2021 (cited above for MEFV) denoted that WNT10A homozygous variant (p.F228I) occured in their autism patient and has been previously reported as pathogenic. WNT10A is a member of the WNT gene family, which encodes proteins that are implicated in several developmental processes, including the regulation of cell fate and patterning during embryogenesis (PMID: 14716020). Members of WNT…	Placental DNA methylation changes and the early prediction of autism in full-term newborns - PubMed (nih.gov)	B1
35	AD/AR	VWF c.5278G>A, p.Val1760Ile, pat inh	rare (0.00073), not conserved by phylop, but in PhastCons, real	not in report	In a putative biomarker identification by ANCOVA, Glatt et al., 2012 found that VWF had a 1.31 fold change and statistically significant as Dysregulated (p < .05, Fold Change≥|1.2|) in the Autism Spectrum Disorder (ASD) Discovery Sample Compared With the Unaffected Control Group (CNT) Discovery Sample	Blood-Based Gene Expression Signatures of Infants and Toddlers With Autism - ScienceDirect	A3	16
36	AD	APC c.3920T>A, p.Ile1307Lys, pat inh	rare on gnomAD (0.0012759), real, conserved by phylop, but not PhastCons	Likely negative with secondary findings, in report	In patient report, this was branded "Off target" due to colorectal cancer association. HOWEVER, AutDB give APC 2 stars and says, "Rare mutation (Barber et al., 1994) and genetic association (Zhou et al., 2007) of the APC gene has been identified with autism." Cui et al. reported that the tumor suppressor adenomatous polyposis coli (APC), which is involved in cell adhesion, was associated with sch…	AutDB - Autism Database - Search (mindspec.org)	A3	1, 2, 3, 4, 10, 12
38	AD/AR	TNFRSF13B p.Ala181Glu, pat inh	uncommon (0.4863%), real, not conserved by phylop or PhastCons	Likely negative, listed as "other variants of interest" table in report	Immunodificiency involvement, Torti et al., 2019 [cited above], as mentioned above for TCF20, has one patient with a pathogenic variant in this gene, but the authors did not discuss at all about its potential association with the patient's disease. This implies even they thought it was incidental or that not enough research was cinducted yet.		B2
39	AD/AR	FLG c.5841G>A, p.Trp1947*, chr1:152,309,045; stopgain, heterozygous, mat inh	rare (0.00000066), not conserved, real	not in report	skin disease association, not autism		B3
39	AD/AR	TNFRSF13B c.542C>A, p.Ala181Glu, chr17:16,940,415, heterozygous, pat inh	rare (0.0048634), not conserved, real	not in report	Immunodificiency involvement, Torti et al., 2019 [cited above], as mentioned above for TCF20, has one patient with a pathogenic variant in this gene, but the authors did not discuss at all about its potential association with the patient's disease. This implies even they thought it was incidental or not yet explored.		B1
39	AD/AR	HBB c.364G>A p.Glu122Lys, chr11:5,225,678, heterozygous, pat inh	rare (0.0000048), conserved by phylop (0.935) but not PhastCons, real	not in report	Mutations in this gene may be able to cuase alteration in erythrocyte blood cells, which may result in symptoms of sickle cell anemia. Link to autism is not strong.		B3
40	AD/AR	WNT10A c.682T>A, p.Phe228Ile	rare (0.0185185), real, conserved	not in report	Vanzo et al., 2021 (cited above for MEFV) denoted that WNT10A homozygous variant (p.F228I; 0.01392 frequency according to gnomAD) occured in their autism patient and has been previously reported as pathogenic. WNT10A is a member of the WNT gene family, which encodes proteins that are implicated in several developmental processes, including the regulation of cell fate and patterning during embryog…	Placental DNA methylation changes and the early prediction of autism in full-term newborns - PubMed (nih.gov)	B1
45	AD/AR	FLG c.2131_2137dupCGCCACC, p.Gln713fs, pat inh	rare (0.0000096), "Homozygous reference" in patient according to variantyx, but report says it is heterozygous in patient. IGV shows that it is real in father and there are 4 reads in the patient with the variant as well.	Likely negative, in report as other variant of interest	Skin disease association, not autism		B3
48	AD/AR	FLG c.2282_2285delCAGT, p.Ser761fs; mat inh	barely rare enough (1.2597%), real	Likely positive, reported as likely diagnostic due to clinical or family hx.	no strong link to autism		B3
1Light green background means Qualifying. Light orange background refer to non-Qualifying variants.
2Variants deemed "OFF-TARGET" (pink background) were non-Qualifying and did not count toward statistics.
3Available online: https://www.teses.usp.br/teses/disponiveis/41/41131/tde-04022019-092804/en.php

## Sheet: Table S3
Supplemental Table 3: Inherited Copy Number Variants Identified in Our 50 Autism Participants
Patient	Type	Other Variants Inherited	Qualifying? (real, rare [>1/100], conserved)1	In report?	Brief literature review	Hyperlink	Score
2	CNV	duplication on chromosome 16, pat inh	Not below 1%, real	not in report	Conflicting evidence of 16p12 duplications causing autism. (PMIDs: 20808228, 26647099, 30836598, 24259393, 21841781). However, duplications in the literature include bigger regions.	https://pubmed.ncbi.nlm.nih.gov/20808228/	B2
6	CNV	3p26.3, 66.6 kb, duplication; includes CHL1	rare (0), real	reported as "previously reported results"	Li et al., (PMID: 27354858) concluded that both CHL1 deletions and duplications are likely responsible for the patient’s impaired cognitive function, and that CHL1 may be an intriguing ASD candidate gene. There is emerging evidence that this gene may be associated with developmental delay, autism, hyperactivity, inattention, speech delay, minor dysmorphologies, and with cognitive developmenet fun…	https://link.springer.com/article/10.1186/s13039-016-0261-9	A3
8	CNV	2p16.1p16.1, 58.64 kb duplication, mat inh; includes FANCL	real, rare (0), dup	likely negative, listed as variant of interest	An oral presentation abstract provided that a deletion in this region potentially resulted in the patient "recognizable syndrome" consisting of developmental and mental retardation (Prontera et al., 2009). Variantyx notes that CNVs in this region may lead to faconi anemia, autosomal recessive. FANCL was stated to contain at least one rare LOF variant transmitted to schizophrenia probands (Ionita-…	Oral and poster abstracts | SpringerLink	B1 > A3
8	CNV	9p13.3p13.3, 52.12 kb duplication, pat inh; includes RUSC2	real, rare (0), dup	likely negative, listed as variant of interest	Variantyx notes that CNVs in this region have been associated with intellectual disability, autosomal recessive. However, AutDB rates RUSC2 as a 3 star gene since, "RUSC2 was identified as an ASD candidate gene in Wilfert et al., 2021 based on the discovery of private likely gene-disruptive (LGD) variants in this highly constrained (pLI 0.99) gene that were exclusively transmitted to eight ASD pr…	AutDB - Autism Database - Search (mindspec.org)	A2
11	CNV	4q35.1q35.2, 1.4 Mb, deletion, mat inh; includes FAM149A, CYP4V2, KLKB1, F11, MTNR1A, FAT1, RPSAP70, QRAQV1P1, FLJ38576, SLC25ASP6, F11-AS1, RNU6-10S5P, MRPS36P2, LINC02374, LINC02514, LINC02515, LINC02492	not in gnomAD (though another diagnostic lab reported this with different inheritance pattern), real	noted as part of deletion discussed below. Deletion noted as an additional variant of interest. Uncertain clinical significance	In a study of 295 patients with autism and the potential impact of melatonin, "six non-synonymous mutations for MTNR1A" were identified, though this was not significant since mutations also occurred in controls. Of interest, VPA exposure in utero has been associated with autism in multiple studies. VPA is known to be able to cause dynamic changes in MTNR1A's ability to internalize melatonin after…	https://doi.org/10.1371/journal.pone.0011495	A3
18	CNV	14q32q33, tetrasomy of immunoglobulin heavy chain variable gene cluster; incudes 26 coding genes	rare (.7%), conserved, IGV checked	not in report; Negative	AutDB provides many reports of duplications seen in autism patients in and around the 14q32q33 locus.		A3
22	CNV	4p16.1p16.1, 506.86 kb, duplication, includes SORCS2, AFAP1-AS1, MIR4798, MIR4274, PSAPL1	rare (0), real	Likely negative, noted as a previously reported result.	None of the genes involved are on SFARI or AutDB. Of note, Yang et al., noted that "Genome-wide association studies have implicated SorCS receptors (SNP or CNV) with autism, schizophrenia (SCZ), biopolar disease (BD), attention-deficit hyperactivity disorder (ADHD), and Alzheimer’s disease in humans [10,11,12,13], and aggression in other species [14]" (PMID: 31988435) SORCS2 is required for socia…	SorCS2 is required for social memory and trafficking of the NMDA receptor | Molecular Psychiatry (nature.com)	A3
22	CNV	9p24.3p24.3, 187.45 kb, duplication; includes DOCK8-AS1, CBWD1, DOCK8	rare (0), real	Likely negative, noted as a previously reported result.	SFARI deemed this gene a Strong Candidate since, "A total of two de novo loss-of-function variants in the DOCK8 gene have been observed in ASD probands from the Autism Sequencing Consortium and the Autism Clinical and Genetic Resources in China (ACGC) cohort (De Rubeis et al., 2014; Wang et al., 2016). The 9p24.3 locus, which contains the DOCK8 gene, overlaps with linkage regions identified in la…	Gene: DOCK8 - (sfari.org)	A2
23	CNV	22q11.21, 11.5 kb deletion; includes 31% of PRODH	rare (0), real	in report	This deletion is known to be associated with ADHD, conferring the highest risk (Gudmundsson et al., 2019 [PMID: 31624239]). Crespi et al., 2012 (PMID: 22958593) found Four of the CNVs considered, dup 1q21.1, dup 15q11-q13, del 16p11.2, and dup 22q11.21, showed clear statistical evidence as autism risk factors, whereas eight CNVs, del 1q21.1, del 3q29, del 15q11.2, del 15q13.3, dup 16p11.2, dup 16…	Attention-deficit hyperactivity disorder shares copy number variant risk with schizophrenia and autism spectrum disorder | Translational Psychiatry (nature.com)	A2
23	CNV	14q32.33, 27 kb, duplication	rare (0), real	in report	This chromosome location contains genes associated with ASD: AKT1, and CEP170R (Butler et al., 2015 [PMID: 25803107]). In AutDB, deletions and duplications were noted to be seen in 30 different reports of autism patients.	IJMS | Free Full-Text | High-Resolution Chromosome Ideogram Representation of Currently Recognized Genes for Autism Spectrum Disorders (mdpi.com)	A3
24	CNV	7p22.3p22.3x1, 127.73kb, pat inh; includes MRM2, SNX8,NUDT1 (oxidative stress), MIR6836, IMMP1LP3, and MAD1L1	rare (0), real	Likely negative with secondary findings, noted as Other Variants of interest	Deletions in this area have been associated with intellectual disability, learning and language delay, and ADHD (PMID: 31568860, PMID: 21671376, PMID: 24715298). The 7p22.3 locus is on AutDB with 16 reports.		A3
39	CNV	148-kb, deletion, mat inh; includes IMMP2L	rare (0.0019585), real	not in report	Association to autism of IMMP2L is contested in the literature. PMID: 29788020 and 32265818 have shown association of variants/deletions with cognitive/behavioral disturbances. IMMP2L is ranked as a two star in AutDB since, "Rare mutation in the IMMP2L gene has been identified with Tourette syndrome (possible syndromic overlap with autism) (Petek et al., 2001). However, a separate study found no …	AutDB - Autism Database - Search (mindspec.org)	A2
42	CNV	16q23.1q23.1, 736.50 kb, duplication, mat inh; includes ADAMTS18(also known as MMCAT), SYCE1L, VN2R10P, LINC02131, MON1B	real, rare (0), duplication	Likely negative, reported	AutDB scored ADAMTS18 with 3 stars since, "A homozygous missense variant in the ADAMTS18 gene (c.3235T>C; p.Cys1079Arg) was identified in a 30-year-old male patient with severe early-onset retinal dystrophy and a diagnosis of autism; his parents and unaffected brother were heterozygous for the variant (Peluso et al., 2013). Additional studies in this report determined that human ADAMTS18 containi…	AutDB - Autism Database - Search (mindspec.org)	A2
44	CNV	14q24.2+dupinsL1Ta:g.4057_6018-1b, pat inh; includes PCNX1	real, rare (0),dup	Likely negative, not in report	PCNX1 has mild association with decreased chemotherapy sensitivity in breast cancer. This gene encodes an evolutionarily conserved transmembrane protein similar to the pecanex protein in Drosophila. The fly protein is a component of the Notch signaling pathway, which functions in several developmental processes. [provided by RefSeq, Jul 2016]. AutDB offers that this locus has 10 reports of deleti…	AutDB - Autism Database - CNV Search (mindspec.org)	A3
47	CNV	KCND2 intragenic deletion, pat inh	rare (0), real, deletion	Negative, in report as genes partially consistent with the clinical or family hx	This gene is on the SFARI database as a Strong Candidate since "A de novo missense variant (p.Val404Met) was identified in the KCND2 gene in monozygotic twins affected with autism and severe, intractable seizures; functional analysis revealed the likely pathogenicity of this variant in that the p.Val404Met construct showed significantly slowed inactivation, consistent with a gain-of-function effe…	Gene: KCND2 - (sfari.org)	A2
47	CNV	chr7q31.31q31.31x1, deletion, pat inh; includes MIR8071-2 (non-coding), COPDA1 (noncoding), IGHG2 (100% coding region)	rare (0), real, deletion	Negative, in report as genes partially consistent with the clinical or family hx	Deletions of IGHG2 or loss of function in this protein do not have strong link to autism. However, locus is denoted to have 12 reports of deletions and duplications in AutDB.		A3
49	CNV	Xq22.3q22.3x1, 54 b; includes TBC1D8B	rare (0.0015668), real	not in report	Missense variants in TBC1DB were reported in 4 Libyan children (3 homozygous, 1 heterozygous, siblings) with severe neurodevelopmental phenotypes ASD and intellectual disability ID (Zeglam and Alhmadi, 2021). They added that, "Homozygous mouse models (Tbc1d8 em1 [IMPC] J/Tbc1d8 em1 [IMPC] J) showed abnormal behavior, cataract and male infertility..." Locus of CNV on AutDB with 13 reports of delet…	https://d1wqtxts1xzle7.cloudfront.net/86171323/482242536-libre.pdf?1652985510=&response-content-disposition=inline%3B+filename%3DNovel_Homozygous_Variant_of_TBC1_Domain.pdf&Expires=1680799224&Signature=H-VKSFhyWTiCR~c0OiySIU4GRM7GvHQu-NdJ0bnQegUl~xNAab~ht2afLvGkB6hgezTLW~at4mDOzNjyOk6IEMEWzoY2pvY1QrUFlb3qdw1m8LUyUwt0RKIZiK0QgQdBcNk0X78KYayFqjzm96A5EF4wuepex-oCf~IwWsUWdTaALs37qvZorZDaCyo3BjHUu9e1g…	A3
1Light green background means Qualifying. Light orange background refer to non-Qualifying variants.

## Sheet: Table S4
Supplemental Table 4: Inherited X-Linked Variants Identified in Our 50 Autism Participants
Patient	Type	Other Variants Inherited	Qualifying? (real, rare [>1/100], conserved)1	In report?	Brief literature review	Hyperlink	Attachment (Almeida, 2017)2	Score
6	XL	THOC2 c.2854G>A, p.Val952Ile, chrX:123,626,566; hemizygous	real, rare (0.0029), conserved through vertabrates	not in report	Member of the THO complex, a subset of the TREX complex which binds specifically to spliced mRNAs to facilitate mRNA export. Associated with intellectual developmental disoder per OMIM. "Many molecular causes of NDDs disrupt diverse cellular pathways, particularly affecting neuronal development, proliferation and/or migration of cells to cause learning and behavioral disabilities (PMID: 24709068)…	https://doi.org/10.1002/humu.23557	10	A3
9	XL	FRMPD4 c.1924G>A, p.Ala642Thr, mat inh, chrX:12,716,383, hemizygous	real, rare (0), conserved	Positive, listed as a other variant of interest	This gene is described on SFARI as a Syndromic genes since, "Rare mutations in the FRMPD4 gene have been identified with autism and schizophrenia (Piton et al., 2011). X-exome sequencing of 405 unresolved families with X-linked intellectual disability (XLID) in Hu et al., 2016 identified a maternally-transmitted frameshift variant in the FRMPD4 gene that segregated with XLID in a family in which …	Gene: FRMPD4 - (sfari.org)	3, 4, 10	A3
12	XL	FLNA c.1409A>G, pTyr470Cys, heterozygous, mat inh	real, rare (0), conserved	Likely negative, listed as other variant of interest	Sakai et al., 2011 found three de novo lesions in their patients with idiopathic ASD that included three network genes (NECAB2, PKM2, and FLNA). "Duplications and point mutations of FLNA cause various degrees of intellectual disability, periventricular heterotopia (a disorder caused by abnormal migration of neurons), and dysmorphic features, but to our knowledge have not been associated with an a…	https://www.ncbi.nlm.nih.gov/pmc/articles/PMC3169432/	3, 10, 15	A3
16	XL	USP9X c.5686C>T, p.Arg1896Cys, hemizygous	real, rare, conserved	likely negative, listed in other variant of interest.	Was seen in patients with autistic behaviors (PMID: 24607389 [which cites two patients with autism diagnosis and a corresponding mutation], 31443933). "Overall, the findings suggested that the USP9X mutations caused changes in the neuronal cytoskeleton, which may affect neuronal migration and axonal growth, resulting in intellectual disability" (PMID: 24607389).	https://www.cell.com/ajhg/fulltext/S0002-9297(14)00062-7	3, 4, 10	A3
20	XL	AVPR2 c.994G>A p.Val332Met chrX:153,906,606	real, rare, conserved	Likely negative, in report as other variant of interest	Expressed in brain, but link to autism is weak.			B2
22	XL	NLGN4X c.1360G>C, p.Val454Leu, chrX:5,903,318, hemizygous	real, rare (0), conserved through vertabrates	Likely negative, noted as a other variant of interest.	SFARI deemed this gene High Confidence since "Several studies have found rare variants in the NLGN4X gene in autism. Association was seen in Finnish and Caucasian population cohorts. However, several studies have found no rare variants in the NLGN4X gene in autistic patients in their cohorts (including Quebec population and IMGSAC cohorts)."	Gene: NLGN4X - (sfari.org)	1, 3, 5, 10, 19, 21	A1
23	XL	POLA1 p.Pro450Ser	real, rare (0), conserved	not in report	Literature offer some support of POLA1 and ARX since CNVs can occur in patients with autism/intellectual disability (Egger et al., 2014 [PMID: 24643514]).	Identification of risk genes for autism spectrum disorder through copy number variation analysis in Austrian families | SpringerLink	1, 10	A3
27	XL	PTCHD1 c.852C>G, p.Ile284Met, chrX:23,380,091	IGV checked: hemizygous with mother heterozygous, rare (0.0000268), low-moderate conservation - with a single exception (Cape elephant shrew), isoleucine is completely conserved in all eutherian mammals. Valine and threonine are present in marsupials. Methionine is in lizard and zebrafish"	"Uncertain", noted as other variant of interest	There is emerging evidence that PTCHD1 gene is associated with X-linked susceptibility to autism (PMID: 25782667). SFARI deemed this gene High Confidence since "Several studies have found rare single gene mutations, including deletions and missense mutations, in the PTCHD1 gene that have associations with autism. For example, Marshall et al. (2008) found a 160kb deletion that results in a null mu…	https://gene.sfari.org/database/human-gene/PTCHD1	1, 3, 18, 21	A1
45	XL	SHROOM4 c.2797C>T, p.Arg933Trp, hemizygous	real, rare (0.00009), conserved through mammals	Likely negative, not in report	The SHROOM4 protein is broadly distributed, including the brain and predominantly during embryonic and adult period. SHROOM4 and members of this protein family have been shown to localize at the cytoskeleton, and play a role in neurulation, cellular architecture, actin remodeling, ion channel function, and synaptogenesis (PMID: 16249884; PMID: 28262662). SHROOM4 mutations have been demonstrated t…	https://doi.org/10.1186/s13039-015-0107-x		A3
1Light green background means Qualifying. Light orange background refer to non-Qualifying variants.
2Available online: https://www.teses.usp.br/teses/disponiveis/41/41131/tde-04022019-092804/en.php

## Sheet: Table S5
Supplemental Table 5: Inherited Autosomal Recessive Variants Identified in Our 50 Autism Participants
Patient	Type	Other Variants Inherited	Qualifying? (real, rare [>1/100], conserved)1,2	In report?	Brief literature review	Hyperlink	Attachment (Almeida, 2017)3	Score
2	AR (CompHet)	IVD c.149G>C, p.Arg50Pro, chr15: 40,407,640; c.863C>T, Ala288Val, chr15: 40,414,967, consistent with known diagnosis of isovaleric acidemia	real, both rare (0), conserved	In report as likely diagnostic	While searching for biomarkers for autism by carrying out a quantitative proteomic profiling study of cortical brain tissue of mice models, IVD protein is significantly downregulated by 0.24 fold (PMID: 26562433).	https://doi.org/10.1016/j.neuroscience.2015.11.003	10	A3
3	AR	F11 c.901T>C, p.Phe301Leu, mat inh, AR, carrier status	real, rare (0.000657), conserved by phylop but not PhastCons	not in report	Connection to autism is weak.			B3
6	AR	HERC2 c.8509G>A, p.Val2837Ile, pat inh, carrier status	real, rare		SFARI deems this gene a Syndromic gene since, "Genome-wide mapping and exome sequencing of seven affected children in three separate sibships from the Mennonite (Plain) community identified a homozygous missense variant in the HERC2 gene (c.1781C>T; p.Pro594Leu) in all seven affected children, who presented with global developmental delay/mental retardation, autistic behavior, and gait instabilit…	https://gene.sfari.org/database/human-gene/HERC2	3, 4, 7, 10, 20, 21	A3
6	AR (CompHet)	RIC1 c.293C>T, p.Thr98Ile, pat inh; c.3454G>C, p.Ala1152Pro, mat inh	real, rare (0.002%, 0.0361%), highly conserved	in report as uncertain.	Cabana-Dominguez et al., study of ADHD provides good information about RIC1 and potential link to ASD (PMID: 36368527). "Human patients with polymorphisms in RIC1 display CATIFA syndrome that includes cleft lip, cataract, tooth abnormalities, intellectual disability, facial dysmorphism and ADHD (PMID: 319327960). ric1-/- mutant zebrafish exhibit reduced locomotion, a reduced forebrain and cerebel…	https://doi.org/10.1016/j.neubiorev.2022.104949		A3
8	AR (CompHet)	CACNA1B c.2908G>A, p.Glu970Lys, chr9:138,023,651; c.6083G>A, p.Arg2028Gln, chr9:138,120,217	real, both sufficiently rare (0.0033% & 0.0077%), poorly conserved in mammals	likely negative, listed as variant of interest	SFARI deems this gene a Strong Candidate since, "In a study of 20 unrelated children with variable phenotypes found to have gains in DNA copy number in the subtelomeric 9q34 region, seven were found to carry monogenic duplications encompassing the CACNA1B gene. Four of these children with monogenic CACNA1B duplications were diagnosed with ASD (Yatensko et al., 2012)."	Gene: CACNA1B - (sfari.org)	1, 3, 4, 11	A2
10	AR	GUF1 c.1241A>C, p.Asn414Thr, pat inh, carrier status	real, rare (0), conserved	Likely negative, not in report	Has protein-protein interaction with IMMP2L according to genecards. Microcephaly was seen with damaging homozygous mutations of GUF1 and other genes.	HEAD CIRCUMFERENCE FROM BIRTH TO EIGHTEEN YEARS | Pediatrics | American Academy of Pediatrics (aap.org)	7	B1
10	AR	CFTR c.1521_1523delCTT, p.Phe508del, carrier status	real, rare (0.007)	no in report	In a study where another patient was diagnosed with autism while carrying a CFTR genetic variant notes the potential importance of "this protein in development of the fetal brain; the “ontogenetic switch” responsible for transforming GABA from an excitatory neurotransmitter into its role as the major inhibitory neurotransmitter; and a possible etiologic role of this mutant gene in ASD and other n…	https://www.sciencedirect.com/science/article/pii/S2468171717300182#b0030	10	B1
12	AR	SLC22A5 c.641C>T, p.Ala214Val, pat inh, chr5:132,384,290, carrier status	real, conserved, sufficiently rare (0.0874%)	not on report	There is support in the literature that carnitine biosyntesis errors may be associated with autism (PMID: 31200524).	Brain Sciences | Free Full-Text | First Case Report of Primary Carnitine Deficiency Manifested as Intellectual Disability and Autism Spectrum Disorder (mdpi.com)		B1
13	AR (HOM)	SLC1A4 c.766G>A, p.Glu256Lys, chr2:65,010,729, homozygous	real, conserved through vertabrates, rare (0.0105%)	Positive, in report as likely diagnostic	Sarigecili et al., describes a rare case of microcephaly, with signs of autism and a homozygous p.Gly374Arg SLC1A4 mutations, leading to serine transporter defieciency (PMID: 35605507). "Since neutral amino acid transporters are critical in early brain development, patients are affected intrauterine. Although serine supplementation is controversial due to the serine transport disorder in the etio…		3, 10	A3
18	AD/AR	ACTL6B c.695delC, p.Pro232fs, mat inh, deemed carrier status	real, rare (0.002%), no splice data given	not in report; Negative	SFARI deemed this gene Syndromic based on an, "Analysis of 135 ASD probands from consanguineous marriages recruited for the Simons Recessive Autism Cohort (SRAC) in Wenderski et al., 2000 identified six families with segregating loss-of-function variants in ACTL6B; when considering all coding genes, ACTL6B showed genome-wide significance for variants in the SRAC. In the same report, Actl6b knocko…	https://gene.sfari.org/database/human-gene/ACTL6B	1, 10, 11	A3
18	AR	MR1 c.92G>A, p.Arg31His, carrier status	real, not conserved, uncommon (0.7398%)	not in report; Negative	Associated with immunodificiency (PMID: 32709702)			B2
19	AR	IL12RB1, c.559G>T, p.Gly187*, mat inh, carrier status	real, rare (0), conserved	Noted as "other variants of interest"	The literature offers mild evidence in support it may be involved in an abbarent immune pathway in autism patients: "However, the effect of IL-12Rβ1 on IL-12 and IL-23 signalling is not uniform. Increasing evidence suggests that IL12RB1 drives naïve CD4+ T cell differentiation to TH1 (IL12 pathway) or instead to TH17 (IL23 pathway), depending on the presence or absence of Interferon Regulatory Fa…	https://www.medrxiv.org/content/10.1101/2022.02.16.22271031v1.full.pdf		B1
19	AR	GLDC, c.1697C>A, p.Ser566Tyr, carrier status	real, rare (0.0000131), conserved by phylop but not PhastCons	Noted as "other variants of interest"	Bravo-Alonso et al., provides two ASD patients wth different homozygous variants in GLDC (PMID: 28244183). In addition, GLDC CNVs also have some occurences in the literature, but were never found significantly associated (Kato et al., 2020 [PMID: 33279929])	Nonketotic hyperglycinemia: Functional assessment of missense variants in GLDC to understand phenotypes of the disease - Bravo‐Alonso - 2017 - Human Mutation - Wiley Online Library	10	B1
19	AR	COQ4 c.697C>G, p.Leu233Val, mat inh, carrier status	rare, real, not conserved	not listed
19	AR	COQ8A c.1750_1752delACC, p.Thr584del, pat inh, carrier status	real, rare, deletion does not have conservation data	not listed	Literature does not support ASD association			B3
20	AR	ACAD9 c.854T>A, p.Ile285Thr, mat inh, carrier status	real, rare, conserved only by phylop but not Phastcons	Likely negative, in report as other variant of interest	Associated with oxidative phosporylation complex I, but not major support for link to autism (PMID: 24158852)		10	B1
20	AR	GAMT c.298C>T, p.Arg100Trp, chr19:1,399,822, carrier status	real, rare, conserved only by phylop but not Phastcons	Likely negative, in report as other variant of interest	Aydin and Sonmez, 2017 found a novel mutation in two cousins with guanidinoacetate methyltransferase (GAMT) deficiency, which presented with autism. GAMT deficiency is a rare autosomal recessive disorder of creatine biosynthesis. They add, "GAMT deficiency, an autosomal recessively inherited neurometabolic disorder characterized with developmental delay, epilepsy, movement disorder and behavioral…	pdf_TJP_1943.pdf (baskent.edu.tr)	10	B1
22	AR	EIF3F, c.694T>G, p.Phe232Val, pat inh, carrier status	real, conserved, rare (0.0008412)	Likely negative, noted as a carrier status on report.	"EIF3F variants were identified by sequencing of autism/ intellectual disability gene panels, whole exome sequencing (WES) or whole genome sequencing... (12/21; 57%) were observed to have behavioral problems such as obsessive compulsory disorder, social problems, anxiety, autism, hyperactivity, attention deficit, aggressivity or pica."	https://doi.org/10.1186/s13023-021-01744-1	10	A3
22	AR	ARSA c.869G>A, pArg290His, carrier status	real, rare (0.0001051), conserved	Likely negative, noted as a previously reported result.	A patient with Phelan Mcdermid Syndrome was also diagnosed with autism and de novo variants that included a deletion of ARSA (PMID: 28289594). In general, van der Zwaag et al., ranked ARSA 8th of 51 genes that are glycobiology related in autism patients (PMID: 19492091).	A 9-year-old-girl with Phelan McDermid Syndrome, who had been diagnosed with an autism spectrum disorder (sciendo.com)	3	B1
23	AR (CompHet)	PAH c.1208C>T, p.Ala403Val, chr12: 102840507; c.688G>A, p.Val 230Ile, chr12: 102855154	real, rare (0.4115% & 0.3704%, respectively), conserved	Likely Positive, noted in report	SFARI deemed this gene High Confidence since "Homozygous variants in the PAH gene were identified that segregated with ASD in two separate pedigrees (one multiplex, one simplex) consisting of affected children born to consanguineous parents (Yu et al., 2013)."	Gene: PAH - (sfari.org)	3, 10, 19, 21	A1
26	AR	NDUFA13 c.25G>C, p.Asp9His, chr19:19,516,263, pat inh, carrier status	real, rare (0.0001314), conserved	Negative, not in report	A meta-analysis of gene expression in autism spectrum disoder by Ch'ng et al., found NDUFA13 to be among the top gene in the "cellular respiration" GO category at a meta-analysis raw p-value threshold of 0.0001 (Ch'ng et al., 2015 [PMID: 25720351). Chabbert et al., affirms this by finding NDUFA13 as associated to ASD and postsynaptic density after evaluating genes differentially expressed in ASD …	Meta‐Analysis of Gene Expression in Autism Spectrum Disorder - Ch'ng - 2015 - Autism Research - Wiley Online Library	3, 10, 19, 21	A3
27	AR (CompHet)	NEMF c.2062A>G, p.Ser688Gly, chr14:49,802,486; c.2317G>A, p.Glu773Lys, chr14:49,800,475	both real, rare (0.000014, 0.0015), low-moderate conservation	Noted in report as Uncertain Findings	NEMF is associated with intellectual development disorder with speech delay and axonal peripheral neuropathy according to OMIM. It helps in proper degradation of incomplete peptides that occur due to stalled ribosomes when translation is disrupted.	https://www.omim.org/entry/608378?search=nemf&highlight=nemf	1, 5, 10	A3
32	AR	SLC22A5 c.364G>T, p.Asp122Tyr, chr5:132,370,336, mat inh, carrier status	real, rare (0.000407), conserved	Positive, not listed	Guevara et al., 2019 remarks that "Metabolic disorders accompanied by altered carnitine biosynthesis have recently been linked to neurodevelopmental disorders, such as autism spectrum disorder (ASD), in which the deletion of the trimethyllysine hydroxylase gene, a key gene in carnitine biosynthesis, has been associated with non-dysmorphic autism in males (PMID: 23092983, PMID: 22566635). In addit…	Brain Sciences | Free Full-Text | First Case Report of Primary Carnitine Deficiency Manifested as Intellectual Disability and Autism Spectrum Disorder (mdpi.com)		B1
33	AR (HOM)	EIF3F, c.694T>G, p.Phe232Val, homozygous	real, rare (0.0008412), conserved	uncertain, in report; causal	"EIF3F variants were identified by sequencing of autism/ intellectual disability gene panels, whole exome sequencing (WES) or whole genome sequencing... (12/21; 57%) were observed to have behavioral problems such as obsessive compulsory disorder, social problems, anxiety, autism, hyperactivity, attention deficit, aggressivity or pica."	https://doi.org/10.1186/s13023-021-01744-1	10	A3
35	AR (CompHet)	HSPG2 c.2633G>A, p.Arg878His; c.883G>A, p.Gly295Arg	real, rare (0.0004115 & 0.000046), conserved	not in report	Bristy et al., 2022 used bioinformatics tools and network biology to find HSPG2 as one of 10 putative genes that were found as potential biomarkers of autism (PMID: 27294413). It was found statistically significant and upregulated in ASD according to Protein to Protein interaction network analysis. They do admit that HSPG2's function in ASD remains unclear.	Determination of molecular signatures and pathways common to brain tissues of autism spectrum disorder: Insights from comprehensive bioinformatics approach - ScienceDirect	10	A3
37	AR (CompHet)	GBE1 c.176T>C, p.Ile59Thr, mat inh; GBE1 c.1883A>G, p.His628Arg, pat inh	real, both rare (0.007243 & 0.0000132), conserved	not in report	SFARI deemed the gene as a Strong Candidate since "Fanjul-Fernandez et al., 2021 studied a large multi-generational family of European ancestry with multiple family members affected with ASD or the broader autism phenotype (BAP) and identified a rare heterozygous missense variant in the GBE1 gene (NM_000158.4:c.176T>C;p.Ile59Thr) that was present in seven of seven individuals with ASD, nine of te…	https://gene.sfari.org/database/human-gene/GBE1		A2
38	AR	NRXN1 p.Arg856Trp, mat inh, carrier status	real, rare (0.0007%), conserved	Likely negative, listed as "other variants of interest" table in report	SFARI deemed this gene a High Confidence gene since "Recurrent mutations in the NRXN1 gene have been identified in individuals with ASD as described below. Numerous studies have demonstrated a statistically significant enrichment of NRXN1 deletions in ASD cases compared to controls [10 in 2195 cases vs. none in 2519 controls (permuted P-value 0.002) in Glessner et al., 2009; 9 in 1771 cases vs. n…	https://gene.sfari.org/database/human-gene/NRXN1	3, 4, 5, 10, 12, 18, 21	A1
43	AR (CompHet)	STON2 c.275dupC, p.Pro93fs; c.1579G>A, p.Val584Met	real, uncommon (0.0204% and 0.9066%), conserved	"Negative", not in report	There is a thesis by Luan, Zhilin in the University of Gronigen that provides backing for this gene's potential association with schizophrenia.	Complete_thesis.pdf (rug.nl)	10	B1
44	AR	TRIT1 c.22C>T, p.Arg8*, mat inh, carrier status	real, rare (0.0165%)	in report as carrier status	Kernohan et al., 2017 provides one patient with a compound heterozygous variant and an autism diagnosis (PMID: 28185376). TRIT1 was also found to be statistically significant as a gene selectively dysregulated in autism with FMR1-FM or dup(15q) (Nishimura et al., 2007 [PMID: 17519220]).	Matchmaking facilitates the diagnosis of an autosomal‐recessive mitochondrial disease caused by biallelic mutation of the tRNA isopentenyltransferase (TRIT1) gene - Kernohan - 2017 - Human Mutation - Wiley Online Library		A3
48	AR	RMND1 c.713A>G, p.Asn238Ser, pat inh, carrier status	rare (0.0237%), real, conserved, AR	in report as other variants of interest	Link to autism is not supported in the literature.			B3
48	AR (CompHet)	MCCC2 c.1322T>C, p.Ile441Thr; c.1433C>G, p.Ala478Gly	both sufficiently rare (0.246% & 0.0795%), real, conserved, real	in report as other variants of interest	Link to autism is not supported, but metabolic disorder has shown to present in multiple neurological manifestations.		10	B1
48	AR (CompHet)	PER3 c.1243C>G, p.Pro415Ala; c.1250A>G, p.His417Arg	both sufficiently uncommon (0.0049 for both), both real, conserved	not in report	In the Database of Chromosomal Imbalance and Phenotype in Humans (DECIPHER, https://decipher.sanger.ac.uk/), many circadian-related genes, ARNTL, ARNTL2, BHLHE40, CRY2, CSNK1E, DBP, MTNR1A, MTNR1B, NR1D1, PER2, and PER3, were located in the region of copy number variation (CNV) in ASD patients (PMID: 19344873). Yang et al., found that SNPs of PER3 were "detected more frequently in ASD patients th…	Circadian-relevant genes are highly polymorphic in autism spectrum disorder patients - ScienceDirect	1	A3
49	AR (CompHet)	ZNF292 c.3437A>G, p.Asn1146Ser, chr6:87,257,066; c.8132A>G, p.Asp2711Gly, chr6:87,261,761	both conserved through mammals, rare (0.0007984, 0.0000049), real	not in report	SFARI deemed this gene a High Confidence, Syndromic gene since "A de novo loss-of-function (LoF) variant in the ZNF292 gene was identified in a female ASD proband with positive family history from the Autism Sequencing Consortium (Neale et al., 2012); a second de novo LoF variant in this gene was identified in an ASD proband from the Autism Clinical and Genetic Resources in China (ACGC) cohort (W…	Gene: ZNF292 - (sfari.org)	3, 5	A1
49	AR	BBS1 c.442G>A, p.Asp148Asn, chr11:66,515,549, carrier status	rare, real	noted on previous testing, likely unrelated to his disease	Associated with Bardet–Biedl syndrome (Mykytyn et al., 2002 [PMID: 12118255]). A related gene, BBS4, is a SFARI gene with a category 2 score. Behavioral disturbances considered to be characteristic of childhood BBS include anxiety, depression, somatisation, autistic, and obsessive traits (Barnett et al., 2002[PMID: 12471214]).	https://pubmed.ncbi.nlm.nih.gov/12471214/	10	B1
OFF-TARGET1
30	AR	PAH c.1222C>T, p.Arg408Trp, mat inh, carrier status	rare (0.0008612), conserved, IGV verified, carrier status	Likely negative, not noted	SFARI deemed this gene High Confidence since "Homozygous variants in the PAH gene were identified that segregated with ASD in two separate pedigrees (one multiplex, one simplex) consisting of affected children born to consanguineous parents (Yu et al., 2013)."	Gene: PAH - (sfari.org)	3, 10, 19, 21	A1
40	AR (HOM)	GJB2 c.35delG, p.Gly12fs, chr13:20,189,546, homozygous	uncommon (0.6273%), real, fs	Positive, listed as likely diagnositic finding	Link to autism is not strong, more research needed.			B2
43	AR	MUTYH c.1103G>A, p.Gly368Asp, mat inh	sufficiently uncommon (0.3324%), conserved, real, AR	"Negative", not in report	Wang et al., characterized MUTYH as a ASD-related gene and a biomarker by analyzing the covariation between functional magnetic resonance imaging data and gene expression (PMID: 36587290). It was also demonstrated that MUTYH is downregulated in the lymphoblast cell lines of autism patients (Luo et al. 2012 [PMID: 22726847]). Huang et al., also found MUTYH as one of 85 genes with transcriptome-wid…	Integrative analysis of transcriptome‐wide association study and mRNA expression profiles identifies candidate genes associated with autism spectrum disorders - Huang - 2019 - Autism Research - Wiley Online Library		A3
1Light green background means Qualifying. Light orange background refer to non-Qualifying variants.
2Variants where the proband was considered a carrier (with a light orange background) or were deemed "OFF-TARGET" (pink background) were non-Qualifying and did not count toward statistics.
3Available online: https://www.teses.usp.br/teses/disponiveis/41/41131/tde-04022019-092804/en.php

## Sheet: Table S6
Supplemental Table 6: Inherited Mitochondrial DNA Variants Identified in Our 50 Autism Participants
Patient	Patient #	Mitochondrial Inherited Variants	Qualifying? (real, rare, conserved)	Clinical Correlation	Literature	Hyperlink	Designation based on Clinical Correlation	Score
2	2	CO3, p.Gly78Ser; 16p12.2 48 kb dup pat inh	uncommon (0.3510%), moderately conserved (0.36 phylop; UCSC-GB: Serine is found in 2 primate species listed = poor conservation)		There are studies that found evidence in support of CO3 variation in autism. Minchev et al., 2018 developed a method to take advantage of transcriptmic sequencing data to identify a novel mitochondrial mutation in the cytochrome c oxidase III (CO3) gene.	Identification-of-a-novel-mitochondrial-mutation-in-the-cytochrome-c-oxidase-III-gene-in-children-with-autism-spectrum-disorder-using-next-generation-RNA-sequencing.pdf (researchgate.net)		A3
15	15	MT-TW (tRNA-tryptophan) m.5558A>G, homoplasmic	rare (0.24%), conserved through mammals	"This variant may be a modifier in disease". NDD with autism; tics, hallucinations, schizoaffective/psychosis, fugue states/catatonia; headache, clinical seizures and spike-wave discharges on EEG, white matter signal change of unknown etiology; migraine in mother, but matrilineal history essentialy negative. [4 points] {QPA insufficient data; non-matrilineal}	One study noted a heterplasmic m.5528T>C in tRNA tryptophan variant with a mutational load of 42% in the mother and 59% and 48%, respectively, in the two monozygotic twins, both with ASD (PMID: 36419830). This was noted as likely benign though. The same variant as the one seen in our proband was reported in a Chinese Han subject with tic disorders (PMID: 33289513). Our patient also has tics. The …		inherited variant that is non-monocasual	B1
22	22	m.10237T>C, ND3 p.Ile60Thr, homoplasmic	rare and conserved	"This variant is a good candidate for a risk factor for disease". CoQ10 is low (0.3). NDD with autism, speech apraxia, non-verbal developmental regression, ADHD, hypotonia; esotropia; CVID, IgG1 subclass deficiency; Fatigue, IBS. Mother with ADHD. Sister with ADHD and developmental regression. [5 points] {complex pedigree with disease throughout; uniformative}	A study evaluating the potential overlap between Leber's hereditary optic neuropathy and multiple sclerosis (MS) found this specific variant in one of their MS patients. They characterized it as pathogenic while being heteroplasmic, which was verified by PolyPhen2, SIFT, CADD, and Mutation Assessor models (PMID: 35773337). m.10237T>C mutation which causes an amino acid change from isoleucine to t…		inherited variant that is non-monocasual	A3/B1
23	23	m.15507A>G, CYB,	rare (0), conserved (PhyloP 4.98)	CVID, low platelets, NDD with ASD and speech apraxia, OCD, Brown syndrome/eye movement disorder, negative matrilineal family history. [4 points] {QPA insufficient data; non-matrilineal}	In a study, mitochondrial specific DNA for Cytochrome B (mt-CytB) was detected in serum extracellular mtDNA from young autistic children. Their serum contained amounts of mtDNA significantly higher for mt-CytB (p = 0.0002) and for mt-7S (p = 0.006). Linear regression shows an excellent correlation (R^2 = 0.89) between mt-CytB and 7S (PMID: 21083929). A systematic review provides multiple valuable…		inherited variant that is non-monocasual	A3
34	34	m.5785T>C,t-RNA-cys, homoplasmic	rare (0.0012582), A is conserved in all mammals except for related species mouse, rat, and (Taiwan) vole, whereas the nucleotide is a T. No species has a purine (G, C) in this position	NDD with ASD, ID, and ADHD; OCD, tics; Nystagmus, long-term constipation requiring treatment, fatigue; essentially negative matrilineal history; periventricular white matter signaling abnormality. [5 points] {QPA non-matrilineal}	In a ASD mouse model lineage, a different variant in tRNACys was found as homoplasmic (PMID: 23042113). They noted that the decrease in the levels of tRNACys were not, on their own, sufficient to cause an impairment of mitochondrial function. In another study, in a ASD mouse model experiment where maternal immune activation was induced experimentally, tRNACys was aamong other genes that were down…		inherited variant that is non-monocasual	B1
38	38	m.15884G>A, CYB, p.Ala380Thr	0.78%%, conserved (PhyloP 3.61)	Mitoswab: Complex I 43% = mildly low, Complex II < 2% = very low; NDD, ASD; OCD, anxiety; Immune deficiency/hypogammaglobulinemia; GI/IBS-like, GERD, fatigue; Low IgG and IgM; Convergence insufficiency; negative matrilineal history. [5 points] {QPA non-matrilineal}	In (PMID: 36419830), this specific variant was seen in family 65 with a mutational load of 44% in the proband, being characterized as pathogenic. They also provide, "m.15884G>A/MT-CYB is frequently found in the general population (0.8%) and is a mutational hot spot, as the G>C change is even more frequent (1.1%) (MITOMAP);"		inherited variant that is non-monocasual	A3
43	43	m.15884G>A, CYB, p.Ala380Thr	rare (0.78%), conserved (PhyloP 3.61)	Mitoswab: complex IV 21%, complex I 23%; 17NDD with autism, ADHD; periodic paralysis, epilepsy; bipolar disorder, PTSD, anxiety, depression, OCD; CRPS, migraine, nausea, POTS, fatigue, body pain; CVID; mother has hemiplegic migraine, periodic paralysis, intermittent ataxia, small fiber myopathy, dysautonomia, hypothyroid, depression. Sister has depression, anxiety, POTS, EDS, small fiber neuropat…	In (PMID: 36419830), this specific variant was seen in family 65 with a mutational load of 44% in the proband, being characterized as pathogenic. They also provide, "m.15884G>A/MT-CYB is frequently found in the general population (0.8%) and is a mutational hot spot, as the G>C change is even more frequent (1.1%) (MITOMAP);"		not rare enough, therefore not monocausal	A3
46	46	m.9591G>A MT-CO3:mitochondrially encoded cytochrome c oxidase III	rare (0.085%), conserved (2.67)	NDD with ASD and speech and motor apraxia, ADHD; anxiety, depression, OCD; IBS, pain fatigue; Hypogammaglobulinemia; hypotonia; [4 points] {QPA: non-matrilineal}	According to PMID: 35043462, The serotonin transporter (SERT) is important in these disorders as it regulates synaptic serotonin and therapeutically is the target of selective serotonin reuptake inhibitors which are a major class of anti-depressant drug. Human allelic variants of the serotonin transporter-linked polymorphic region (5-HTTLPR) such as the S/S variant, are associated with reduced SE…		inherited variant that is non-monocasual	B1
48	48	MT-CO1 m.6082C>T, p.Ala179Val, 58% heteroplasmy	rare (0.0018%), conserved (phylop 7.3)	NDD with ASD, speech apraxia, hypotonia, ataxia ; epilepsy, ocular myopathy, hearing loss; IBS, fatigue, gastroparesis, sleep disorder, urinary frequency, photophobia, pain; Autoimmune urticaria/idiopathic anaphylaxis. Mother has autoimmune disease, liver disease, hearing loss, supraventricular tachycardia, mast cell disorder, perioptic neuritis and transverse myelitis. Sister has gastroparesis, …	Tzavella et al.(2012) analyzed mtDNA variants in 21 children with ASD, found potentially disease-causing mtDNA variants in one child, with the non-synonymous mutation m.6852G > A (Gly317Ser) located in the MT-CO1 gene (PMID: 24052731). Otherwise, literature does not show other support for gene association beyond contributing to a pathway.		PDV	B1
Note: No de novo mtDNA variants were identified among our participants
